# Supplementary material for: 5H-Thio­chromeno[2,3-b]pyridine-5,10,10-trione
Source: Acta Crystallogr Sect E Struct Rep Online. 2010 Sep 30;66(Pt 10):o2673–4. doi: 10.1107/S1600536810038171 (PMC2983368; doi:10.1107/S1600536810038171)
Supplement: Supplementary file 2 [file e-66-o2673-Isup2.hkl]

#
# h,k,l, Fc-squared, Fo-squared, sigma(Fo-squared) and status flag
#
data_I
_shelx_title ' NKO1NEW_0m in Pca2'
_shelx_refln_list_code          4
_shelx_F_calc_maximum      232.29
_exptl_crystal_F_000      1008.00
_reflns_d_resolution_high  0.8335
 
loop_
 _symmetry_equiv_pos_as_xyz
 'x, y, z'
 '-x, -y, z+1/2'
 '-x+1/2, y, z+1/2'
 'x+1/2, -y, z'
 
_cell_length_a    12.1570
_cell_length_b    11.4830
_cell_length_c    14.9640
_cell_angle_alpha  90.000
_cell_angle_beta   90.000
_cell_angle_gamma  90.000
 
_shelx_F_squared_multiplier     1.000
 
loop_
 _refln_index_h
 _refln_index_k
 _refln_index_l
 _refln_F_squared_calc
 _refln_F_squared_meas
 _refln_F_squared_sigma
 _refln_observed_status
   2   0 -17        2.97       21.71     16.14 o
   4   0 -17      141.87      153.99     25.60 o
   2   1 -17       25.14       25.12     13.47 o
   3   1 -17       26.39       14.55     12.59 o
   4   1 -17        2.77        3.37     11.16 o
   1   2 -17        9.92       19.38     12.94 o
   2   2 -17       20.47       17.25     10.93 o
   3   2 -17        5.97        4.28      9.92 o
   4   2 -17       53.80       41.94     12.90 o
   1   3 -17       18.62       22.41      9.69 o
   2   3 -17        6.53        0.48      8.39 o
   3   3 -17      165.11      178.74     17.75 o
   1   4 -17        5.16       10.83      8.91 o
   2   4 -17       89.96       92.03     10.54 o
   2   0 -16        7.37       -5.57     15.03 o
   4   0 -16       40.77       49.93     17.70 o
   6   0 -16       46.59       28.00     20.76 o
   2   1 -16       34.83        7.33     11.39 o
   3   1 -16       40.71       49.37     12.28 o
   4   1 -16       32.00       16.56     11.28 o
   5   1 -16       31.87       30.45     12.01 o
   6   1 -16        0.25       19.56     13.50 o
   0   2 -16      301.39      327.25     26.15 o
   1   2 -16        2.33       16.41     17.91 o
   2   2 -16        1.55       -7.20      8.90 o
   3   2 -16       31.97       18.81     10.48 o
   4   2 -16       23.50       44.07     12.78 o
   5   2 -16       13.60       11.47     12.93 o
   6   2 -16        2.05        2.06     13.14 o
   0   3 -16       64.93       49.70     11.25 o
   1   3 -16       63.51       43.62     10.06 o
   2   3 -16        9.92        7.88      7.97 o
   3   3 -16       91.93       91.72     12.56 o
   4   3 -16       34.77       37.67     12.09 o
   5   3 -16       35.75       51.38     13.66 o
   0   4 -16      225.58      203.18     25.39 o
   1   4 -16        6.20        2.22      8.39 o
   2   4 -16       50.44       48.35      9.64 o
   3   4 -16       30.37       17.72     10.07 o
   4   4 -16       10.18       20.16     13.08 o
   5   4 -16       49.03       47.67     15.02 o
   0   5 -16       37.03       10.14     13.67 o
   1   5 -16       16.50       32.80     10.49 o
   2   5 -16       72.22       76.79     11.28 o
   3   5 -16       11.49      -10.50     10.57 o
   0   6 -16       75.51       54.74     17.83 o
   1   6 -16       62.58       64.49     12.11 o
   2   0 -15      114.37      130.80     22.26 o
   4   0 -15      216.25      205.99     20.80 o
   6   0 -15        0.73       -8.04     14.69 o
   8   0 -15      163.09      181.50     43.80 o
   2   1 -15       32.81       19.78     11.73 o
   3   1 -15      295.34      260.56     30.53 o
   4   1 -15      208.98      160.60     18.67 o
   5   1 -15       93.36       84.19     12.49 o
   6   1 -15       59.29       60.02     12.40 o
   7   1 -15      166.50      144.37     18.21 o
   1   2 -15        0.24       15.13     12.22 o
   2   2 -15      122.88       93.67     11.89 o
   3   2 -15       39.08       18.97      9.90 o
   4   2 -15      292.45      269.88     29.23 o
   5   2 -15       88.92       73.33     12.82 o
   6   2 -15       15.05       17.20     12.87 o
   7   2 -15        8.23       20.76     14.07 o
   1   3 -15      166.84      148.21     11.32 o
   2   3 -15        2.53        1.01      7.22 o
   3   3 -15       19.67       24.59      8.85 o
   4   3 -15       34.69       33.53     12.27 o
   5   3 -15       60.39       66.47     13.28 o
   6   3 -15       11.78       17.58     13.20 o
   7   3 -15       24.71       41.99     16.78 o
   1   4 -15       24.08       30.10      8.47 o
   2   4 -15       22.34       21.62      8.80 o
   3   4 -15       12.74       20.11      9.76 o
   4   4 -15       56.67       54.07     12.90 o
   5   4 -15        2.72       16.60     13.37 o
   6   4 -15       67.77       50.77     14.35 o
   1   5 -15       64.69       61.26     10.29 o
   2   5 -15       33.66       22.15     11.06 o
   3   5 -15       43.26       24.16     10.81 o
   4   5 -15      137.58      157.89     19.97 o
   5   5 -15      156.98      111.71     16.95 o
   6   5 -15       97.45       75.99     17.62 o
   1   6 -15       37.11       32.68     11.09 o
   2   6 -15       25.85       26.18     11.52 o
   3   6 -15       35.80       27.83     11.94 o
   4   6 -15      116.78      115.34     15.21 o
   1   7 -15       17.24       13.33     11.94 o
   2   7 -15       17.94       18.11     12.13 o
   3   7 -15       35.22       29.06     13.38 o
   2   0 -14      141.59      128.57     21.15 o
   4   0 -14      209.66      188.25     22.40 o
   6   0 -14       69.80       93.89     22.52 o
   8   0 -14      227.34      141.29     26.47 o
   2   1 -14       20.78       10.02     16.14 o
   3   1 -14      263.39      249.38     26.66 o
   4   1 -14      360.21      300.69     18.63 o
   5   1 -14       71.84       82.47     11.90 o
   6   1 -14       36.01       39.67     11.97 o
   7   1 -14      115.47      123.13     16.03 o
   8   1 -14        4.60       -6.75     12.69 o
   9   1 -14       19.80       45.87     16.23 o
   0   2 -14       39.31       23.38     18.92 o
   1   2 -14        7.60        6.80     10.99 o
   2   2 -14      278.95      284.09     16.11 o
   3   2 -14       27.95       31.14      8.26 o
   4   2 -14       58.18       25.37     10.76 o
   5   2 -14       93.96       70.35     12.61 o
   6   2 -14       26.05       18.79     11.39 o
   7   2 -14        2.93       -3.91     11.93 o
   8   2 -14       36.75       34.78     14.62 o
   0   3 -14       70.99       59.04     10.43 o
   1   3 -14      403.14      385.96     13.85 o
   2   3 -14       64.65       63.58      9.73 o
   3   3 -14       87.14       66.21      9.71 o
   4   3 -14      142.83      118.75     14.78 o
   5   3 -14       65.57       49.51     11.76 o
   6   3 -14       24.26       20.91     11.91 o
   7   3 -14       76.66       99.53     15.43 o
   8   3 -14        3.24       10.23     13.97 o
   0   4 -14      135.96      142.46     19.84 o
   1   4 -14       40.83       27.98      8.13 o
   2   4 -14      165.48      171.56     14.34 o
   3   4 -14        6.02        0.62      8.81 o
   4   4 -14      172.48      150.41     14.59 o
   5   4 -14      162.81      139.24     15.49 o
   6   4 -14       14.74       17.75     13.09 o
   7   4 -14       35.59       47.48     15.44 o
   8   4 -14       19.87       29.91     15.04 o
   0   5 -14      402.26      325.41     22.28 o
   1   5 -14      140.63      138.16     11.90 o
   2   5 -14        2.65        4.73      9.83 o
   3   5 -14      153.27      150.44     12.91 o
   4   5 -14        8.66       26.01     11.64 o
   5   5 -14      145.16      124.63     25.85 o
   6   5 -14        0.74        7.31     13.62 o
   7   5 -14       46.90       45.65     15.92 o
   0   6 -14       57.76       28.57     14.82 o
   1   6 -14       56.07       46.67     11.05 o
   2   6 -14       11.31       19.96     10.83 o
   3   6 -14       44.04       42.68     11.93 o
   4   6 -14       26.93       22.83     13.15 o
   5   6 -14       36.95       45.87     14.61 o
   6   6 -14       88.47       78.21     16.59 o
   0   7 -14      148.33      134.36     20.42 o
   1   7 -14       70.32       65.56     12.34 o
   2   7 -14        8.53       22.46     12.07 o
   3   7 -14       49.49       23.90     12.17 o
   4   7 -14        5.20       -2.25     12.07 o
   5   7 -14        5.41       -1.17     14.33 o
   0   8 -14       92.85       94.92     19.60 o
   1   8 -14       16.66       17.46     12.22 o
   2   8 -14        0.79       14.65     12.82 o
   3   8 -14       49.73       28.92     13.83 o
   4   0 -13      568.02      597.34     35.19 o
   6   0 -13       14.71       22.27     12.90 o
   8   0 -13       22.43       23.77     32.83 o
  10   0 -13       64.68       47.30     26.69 o
   2   1 -13        4.08        6.12      9.66 o
   3   1 -13       34.09       28.82      8.14 o
   4   1 -13       38.64       22.67      8.78 o
   5   1 -13       17.96       24.06      9.94 o
   6   1 -13       28.17       27.08     10.51 o
   7   1 -13       39.39       52.08     13.25 o
   8   1 -13       22.44       43.80     14.99 o
   9   1 -13      118.71      127.43     17.98 o
  10   1 -13       29.33        1.18     22.57 o
   1   2 -13       19.19       18.19     17.53 o
   2   2 -13      209.68      217.74     18.25 o
   3   2 -13       17.00       25.03      7.64 o
   4   2 -13      321.08      319.80     16.74 o
   5   2 -13       41.64       37.92     11.11 o
   6   2 -13       44.16       27.58     11.27 o
   7   2 -13        2.37      -10.76     11.52 o
   8   2 -13       21.63       15.24     12.86 o
   9   2 -13        9.37        6.74     14.22 o
   1   3 -13      296.06      300.80     14.81 o
   2   3 -13       67.97       62.31      8.00 o
   3   3 -13      214.10      175.30     11.86 o
   4   3 -13       45.81       57.62     10.89 o
   5   3 -13       47.01       44.21     11.45 o
   6   3 -13      148.13      135.14     15.17 o
   7   3 -13      152.70      142.89     16.44 o
   8   3 -13       33.69       34.07     14.24 o
   9   3 -13       41.08       28.21     16.36 o
   1   4 -13       53.15       48.50      8.75 o
   2   4 -13      107.77       90.99     10.71 o
   3   4 -13       46.65       38.55      9.05 o
   4   4 -13      846.89      865.04     31.39 o
   5   4 -13      378.59      313.04     19.30 o
   6   4 -13      402.63      322.04     21.05 o
   7   4 -13       23.55       27.12     13.66 o
   8   4 -13        9.54        9.36     14.61 o
   9   4 -13        9.57       37.29     16.76 o
   1   5 -13      203.43      187.30     13.81 o
   2   5 -13       33.83       40.90     10.01 o
   3   5 -13      159.53      157.52     14.32 o
   4   5 -13       52.10       54.59     11.39 o
   5   5 -13       38.85       38.77     12.90 o
   6   5 -13       66.28       58.09     13.73 o
   7   5 -13       13.98        4.48     12.45 o
   8   5 -13       35.61       21.68     15.20 o
   1   6 -13      154.91      138.26     12.46 o
   2   6 -13        8.60        7.41     10.25 o
   3   6 -13       55.21       60.78     11.89 o
   4   6 -13      150.50      145.98     17.14 o
   5   6 -13       39.03       60.55     13.52 o
   6   6 -13       42.57       41.24     15.11 o
   7   6 -13       51.51       40.65     14.72 o
   1   7 -13       69.19       74.93     12.36 o
   2   7 -13      158.91      121.18     13.55 o
   3   7 -13       43.25       35.89     14.35 o
   4   7 -13      140.77      121.07     15.18 o
   5   7 -13       28.92       40.65     14.60 o
   6   7 -13        2.21       -9.75     16.05 o
   1   8 -13       13.33       22.52     11.87 o
   2   8 -13        6.48       -1.61     11.68 o
   3   8 -13      269.43      222.35     17.84 o
   4   8 -13      235.01      237.66     19.93 o
   5   8 -13       86.39       81.38     21.27 o
   1   9 -13       36.83       18.10     14.27 o
   2   9 -13      199.45      169.92     18.70 o
   3   9 -13       12.59       -4.91     16.15 o
   2   0 -12      654.40      682.17     52.04 o
   4   0 -12      403.45      428.11     23.18 o
   6   0 -12      308.23      312.18     23.80 o
   8   0 -12      700.48      762.13     69.36 o
  10   0 -12      110.29      145.63     48.10 o
   2   1 -12      788.65      724.17     20.94 o
   3   1 -12      233.04      220.01     11.90 o
   4   1 -12      267.16      252.12     14.21 o
   5   1 -12      176.30      180.76     14.16 o
   6   1 -12        0.42       -2.68      9.11 o
   7   1 -12      136.24      151.78     15.10 o
   8   1 -12       41.83       34.01     12.33 o
   9   1 -12      273.63      263.48     34.10 o
  10   1 -12       10.57       14.67     14.61 o
   0   2 -12     1367.69     1306.31     56.77 o
   1   2 -12       22.96        9.59     11.20 o
   2   2 -12       99.33      108.11      9.84 o
   3   2 -12      148.02      155.47     10.03 o
   4   2 -12       85.47       63.03     10.37 o
   5   2 -12        4.20       -3.89      8.64 o
   6   2 -12      345.44      333.94     19.63 o
   7   2 -12       17.49       29.92     11.81 o
   8   2 -12      311.51      318.78     22.60 o
   9   2 -12        9.43       20.02     13.24 o
  10   2 -12       18.43       38.48     18.35 o
   0   3 -12       37.28       43.08      9.23 o
   1   3 -12      365.81      375.09     12.66 o
   2   3 -12       87.77       92.93      8.41 o
   3   3 -12      267.12      255.19     13.14 o
   4   3 -12      135.40      144.76     22.45 o
   5   3 -12      136.09      152.18     14.59 o
   6   3 -12       73.17       72.22     12.62 o
   7   3 -12      202.64      179.87     17.39 o
   8   3 -12        9.92       27.74     20.00 o
   9   3 -12       61.69       68.58     15.48 o
  10   3 -12       12.16       13.00     18.69 o
   0   4 -12     2544.65     2485.05     50.53 o
   1   4 -12      130.78      130.76     11.21 o
   2   4 -12       12.64        9.28      7.32 o
   3   4 -12      134.45      135.91     13.34 o
   4   4 -12       27.19       12.77      8.52 o
   5   4 -12      300.94      283.75     31.29 o
   6   4 -12      310.58      303.70     20.50 o
   7   4 -12        6.10       -8.33     11.90 o
   8   4 -12      188.16      178.54     19.00 o
   9   4 -12        2.33       -0.19     13.97 o
   0   5 -12      773.52      760.24     37.63 o
   1   5 -12      200.80      199.96     12.74 o
   2   5 -12      143.42      135.63     12.99 o
   3   5 -12       87.36       65.27     10.55 o
   4   5 -12      119.62      123.01     13.71 o
   5   5 -12      271.79      292.14     17.83 o
   6   5 -12       55.92       78.92     13.91 o
   7   5 -12      195.10      219.35     23.51 o
   8   5 -12        6.16       -8.12     12.75 o
   9   5 -12       59.45       59.25     17.92 o
   0   6 -12      411.59      433.48     25.86 o
   1   6 -12      269.48      271.98     15.56 o
   2   6 -12        0.25       -4.67      8.19 o
   3   6 -12      104.88      100.93     11.58 o
   4   6 -12      367.02      327.91     19.41 o
   5   6 -12       90.73       59.41     13.38 o
   6   6 -12      145.63      140.08     16.34 o
   7   6 -12       16.54       19.13     13.39 o
   8   6 -12       39.14       65.98     17.44 o
   0   7 -12      308.91      303.36     43.13 o
   1   7 -12       42.67       53.10     11.46 o
   2   7 -12       32.81       48.12     11.43 o
   3   7 -12        4.11       -1.38     10.34 o
   4   7 -12       23.24       13.71     12.02 o
   5   7 -12       88.45       76.30     14.55 o
   6   7 -12       70.29       71.84     16.65 o
   7   7 -12       14.36       24.07     15.51 o
   0   8 -12      247.88      241.77     24.43 o
   1   8 -12      132.24      124.57     14.27 o
   2   8 -12       78.08       76.95     13.76 o
   3   8 -12      188.88      155.44     16.10 o
   4   8 -12      108.57      106.22     16.15 o
   5   8 -12        7.57        1.61     16.52 o
   6   8 -12        4.71       -4.05     16.71 o
   0   9 -12       74.47       78.81     27.38 o
   1   9 -12       53.10       56.57     15.70 o
   2   9 -12       44.45       64.34     15.80 o
   3   9 -12        5.37       22.67     14.14 o
   4   9 -12       76.26       98.91     20.28 o
   5   9 -12       14.49       35.64     21.57 o
   0  10 -12       81.04      106.81     33.20 o
   1  10 -12       44.77       56.64     21.58 o
   2  10 -12        5.25        7.80     18.69 o
   2   0 -11     3740.52     3721.86     90.62 o
   4   0 -11       95.71       94.97     13.35 o
   6   0 -11       99.29      125.52     17.04 o
   8   0 -11      605.99      641.53     67.00 o
  10   0 -11        2.48       12.82     20.90 o
   2   1 -11      837.75      782.62     22.00 o
   3   1 -11     2630.76     2730.53     49.19 o
   4   1 -11      752.19      716.84     20.88 o
   5   1 -11      481.92      459.36     26.63 o
   6   1 -11       23.73       25.31      9.20 o
   7   1 -11      261.94      288.53     29.58 o
   8   1 -11       10.90       22.19     11.80 o
   9   1 -11      181.63      205.74     19.10 o
  10   1 -11       13.50       15.06     14.10 o
  11   1 -11      105.49      106.07     26.35 o
   1   2 -11       21.45       25.87     10.20 o
   2   2 -11     1901.99     1827.94     32.09 o
   3   2 -11      158.19      157.36      9.76 o
   4   2 -11       71.39       65.88     10.11 o
   5   2 -11       12.27       15.90      8.98 o
   6   2 -11      103.93      127.44     14.46 o
   7   2 -11       15.98       23.82     11.04 o
   8   2 -11      210.29      216.91     18.25 o
   9   2 -11        7.30        2.12     11.83 o
  10   2 -11      213.02      199.90     22.80 o
  11   2 -11       22.42       19.59     21.10 o
   1   3 -11      239.00      249.10     10.37 o
   2   3 -11       27.66       40.67      7.02 o
   3   3 -11      538.38      548.69     17.90 o
   4   3 -11       82.72       79.78     10.35 o
   5   3 -11      519.11      485.41     27.78 o
   6   3 -11       45.17       27.72     11.43 o
   7   3 -11      141.79      125.02     19.07 o
   8   3 -11       16.16       29.03     12.50 o
   9   3 -11       35.66       25.22     13.49 o
  10   3 -11       19.54       -1.94     16.57 o
  11   3 -11      293.89      285.02     35.39 o
   1   4 -11      232.65      210.85     10.02 o
   2   4 -11      360.01      349.13     14.17 o
   3   4 -11      101.23       96.88     10.10 o
   4   4 -11       33.90       32.35      8.78 o
   5   4 -11        1.73       32.64     17.18 o
   6   4 -11      702.46      737.74     29.62 o
   7   4 -11       28.58       16.65     11.70 o
   8   4 -11        6.96       10.96     12.10 o
   9   4 -11      104.29      134.71     21.81 o
  10   4 -11       82.36       93.43     21.93 o
   1   5 -11       87.87      100.06      9.15 o
   2   5 -11       83.07       77.24      9.45 o
   3   5 -11      323.90      304.63     15.47 o
   4   5 -11      284.13      290.54     20.42 o
   5   5 -11      776.30      766.45     46.92 o
   6   5 -11      460.99      491.14     23.86 o
   7   5 -11       92.99       55.66     14.72 o
   8   5 -11      111.70       57.66     23.42 o
   9   5 -11       38.65       25.36     15.88 o
  10   5 -11       16.55        7.09     21.01 o
   1   6 -11      255.84      238.48     13.67 o
   2   6 -11      491.44      474.58     19.73 o
   3   6 -11       88.52       74.27     11.76 o
   4   6 -11        0.76       -4.86      9.98 o
   5   6 -11       47.00       12.80     11.86 o
   6   6 -11      432.52      386.85     24.53 o
   7   6 -11       69.43       64.59     15.02 o
   8   6 -11      164.19      183.50     21.36 o
   9   6 -11      156.89      144.48     23.24 o
   1   7 -11       21.19       13.10      9.89 o
   2   7 -11        6.27        8.85      9.87 o
   3   7 -11      148.42      173.68     15.63 o
   4   7 -11      249.12      250.20     18.16 o
   5   7 -11      133.26      111.14     16.43 o
   6   7 -11       37.67       21.77     15.01 o
   7   7 -11       41.30       31.05     16.35 o
   8   7 -11       34.53       63.43     19.01 o
   1   8 -11      280.58      253.46     17.31 o
   2   8 -11      101.79      112.82     15.33 o
   3   8 -11       18.55       23.75     11.59 o
   4   8 -11       14.59       22.14     12.93 o
   5   8 -11        5.36       -3.57     14.38 o
   6   8 -11       13.72       29.25     18.90 o
   7   8 -11        3.90       25.06     19.83 o
   1   9 -11       13.57        6.50     13.15 o
   2   9 -11      134.50      133.03     17.30 o
   3   9 -11       85.78       71.74     15.31 o
   4   9 -11      124.84      181.09     22.44 o
   5   9 -11        7.25       12.07     18.90 o
   6   9 -11       15.34      -10.40     21.13 o
   1  10 -11      139.09      153.20     23.10 o
   2  10 -11       12.10       16.20     18.05 o
   3  10 -11       99.37       77.31     20.71 o
   4  10 -11       10.27        8.53     20.33 o
   2   0 -10      106.75       77.87     12.10 o
   4   0 -10     1443.82     1653.50     62.82 o
   6   0 -10      143.93      147.39     17.25 o
   8   0 -10      781.37      784.39     70.94 o
  10   0 -10       51.72       92.91     75.56 o
  12   0 -10       72.02       66.79     61.78 o
   1   1 -10      215.67      236.76     23.57 o
   2   1 -10       26.25       36.44      6.85 o
   3   1 -10     2160.02     2246.96     34.84 o
   4   1 -10     1118.74     1113.53     24.84 o
   5   1 -10      711.54      708.64     21.35 o
   6   1 -10       71.64       60.41      9.85 o
   7   1 -10      231.75      210.50     15.16 o
   8   1 -10      130.61      132.43     13.38 o
   9   1 -10       26.86       12.31     10.63 o
  10   1 -10       11.99        4.88     12.63 o
  11   1 -10       52.28       53.62     23.62 o
  12   1 -10        2.34      -11.69     33.45 o
   0   2 -10     2176.93     2151.07     63.26 o
   1   2 -10       80.16       78.12     10.09 o
   2   2 -10        1.57       -1.02      6.32 o
   3   2 -10      143.99      130.44      9.08 o
   4   2 -10       36.44       59.13      9.28 o
   5   2 -10        4.23      -11.46      7.64 o
   6   2 -10       51.48       57.24     11.49 o
   7   2 -10       44.17       37.67     11.68 o
   8   2 -10      337.45      345.25     22.08 o
   9   2 -10       49.65       70.03     14.79 o
  10   2 -10      112.25      127.44     18.15 o
  11   2 -10       29.73       28.33     19.21 o
   0   3 -10      225.67      234.42     13.08 o
   1   3 -10      338.85      340.52     10.68 o
   2   3 -10       65.48       62.83      7.14 o
   3   3 -10      647.19      672.76     17.90 o
   4   3 -10        5.27       15.59      8.14 o
   5   3 -10     1404.80     1361.57     32.57 o
   6   3 -10      225.16      232.67     16.98 o
   7   3 -10      164.97      164.46     16.30 o
   8   3 -10       18.15        9.43     11.58 o
   9   3 -10       18.07       39.72     13.91 o
  10   3 -10       17.16       20.15     16.93 o
  11   3 -10       52.08       28.16     20.44 o
   0   4 -10     2360.86     2442.69     46.64 o
   1   4 -10      272.84      253.20     10.67 o
   2   4 -10      133.12      152.72     10.32 o
   3   4 -10      142.55      148.49     13.41 o
   4   4 -10      243.97      215.42     13.04 o
   5   4 -10      238.36      257.78     17.46 o
   6   4 -10      351.23      329.37     20.79 o
   7   4 -10      239.92      237.10     19.47 o
   8   4 -10       48.21       26.42     15.14 o
   9   4 -10       19.84       38.54     14.37 o
  10   4 -10       54.46       28.75     18.73 o
  11   4 -10        1.21      -25.47     19.48 o
   0   5 -10      965.92      984.06     27.26 o
   1   5 -10       91.24       88.25      9.12 o
   2   5 -10      412.85      411.62     15.57 o
   3   5 -10      419.49      415.40     17.70 o
   4   5 -10       72.02       71.16     11.40 o
   5   5 -10     1753.40     1801.97     50.41 o
   6   5 -10      734.75      694.40     32.66 o
   7   5 -10       15.05        4.85     11.35 o
   8   5 -10       34.96       17.26     12.79 o
   9   5 -10       10.44        3.30     15.19 o
  10   5 -10       57.93       77.44     23.43 o
   0   6 -10       18.26       21.89      9.91 o
   1   6 -10      403.08      406.96     15.04 o
   2   6 -10       20.36       22.17      7.27 o
   3   6 -10      112.62      116.62     12.42 o
   4   6 -10       13.08       -2.56      9.57 o
   5   6 -10        6.77        3.93     11.27 o
   6   6 -10      108.09      131.26     17.01 o
   7   6 -10      101.71      111.01     17.11 o
   8   6 -10      224.53      246.31     25.04 o
   9   6 -10      120.58       87.37     20.85 o
  10   6 -10      168.67      203.45     29.38 o
   0   7 -10       42.90       60.94     13.42 o
   1   7 -10      130.99      132.02     11.03 o
   2   7 -10       97.59       93.81     14.08 o
   3   7 -10      161.33      146.71     14.13 o
   4   7 -10        2.17       10.55     10.58 o
   5   7 -10      126.47      139.79     17.08 o
   6   7 -10      295.23      287.41     21.90 o
   7   7 -10       83.41       76.69     17.81 o
   8   7 -10      172.66      168.88     25.42 o
   9   7 -10       17.09        3.07     19.14 o
   0   8 -10      142.17      117.54     21.04 o
   1   8 -10      299.22      301.20     18.18 o
   2   8 -10      148.65      150.41     14.62 o
   3   8 -10      120.30       95.00     13.72 o
   4   8 -10      187.86      204.87     17.52 o
   5   8 -10       27.97       33.64     14.52 o
   6   8 -10        6.91        4.05     16.23 o
   7   8 -10       47.98       59.83     22.63 o
   8   8 -10      126.60      183.54     32.02 o
   0   9 -10       28.65       37.14     16.72 o
   1   9 -10       16.16       18.76     11.56 o
   2   9 -10      603.32      610.28     27.51 o
   3   9 -10      170.88      163.12     18.16 o
   4   9 -10       20.82        9.48     14.74 o
   5   9 -10       16.67       18.84     20.13 o
   6   9 -10      288.74      231.90     34.09 o
   7   9 -10       26.12       48.88     29.36 o
   0  10 -10       84.53       68.52     37.37 o
   1  10 -10      164.90      141.23     22.26 o
   2  10 -10      409.40      380.92     30.27 o
   3  10 -10       31.94       44.69     18.66 o
   4  10 -10       13.55        4.09     17.41 o
   5  10 -10       20.18       42.47     27.57 o
   0  11 -10       71.55       43.27     32.89 o
   1  11 -10       46.76       38.37     20.09 o
   2  11 -10       25.32       12.29     21.26 o
   3  11 -10        8.20      -13.29     25.61 o
   2   0  -9     1679.83     1757.27     49.03 o
   4   0  -9      139.78      134.95     13.59 o
   6   0  -9      168.99      188.90     18.28 o
   8   0  -9       85.74       47.32     18.40 o
  10   0  -9      869.71      755.08     42.82 o
  12   0  -9      192.58      213.73     69.02 o
   1   1  -9      561.36      516.93     30.33 o
   2   1  -9      140.41      140.11     10.18 o
   3   1  -9      862.80      955.91     20.18 o
   4   1  -9       19.79       17.36      6.83 o
   5   1  -9      182.37      206.94     12.29 o
   6   1  -9       25.06       27.84      9.51 o
   7   1  -9      519.34      546.64     21.52 o
   8   1  -9      147.36      131.61     13.60 o
   9   1  -9      902.16      957.89     44.52 o
  10   1  -9       20.33        5.33     12.18 o
  11   1  -9       89.75      105.23     25.38 o
  12   1  -9        0.10      -15.62     31.87 o
   1   2  -9      196.15      189.42     12.45 o
   2   2  -9      154.17      138.14      7.34 o
   3   2  -9       98.48       91.58      7.94 o
   4   2  -9      960.65      965.83     23.53 o
   5   2  -9       28.84       30.63      8.97 o
   6   2  -9      125.92       99.86     12.53 o
   7   2  -9       35.38       31.74      9.52 o
   8   2  -9      145.96      116.45     12.72 o
   9   2  -9        9.28        0.00     10.17 o
  10   2  -9      328.87      352.22     25.20 o
  11   2  -9        7.28       17.26     20.89 o
  12   2  -9      615.55      787.64    108.81 o
   1   3  -9       33.50       28.52      5.43 o
   2   3  -9       96.88       87.90      8.00 o
   3   3  -9      708.63      725.28     20.32 o
   4   3  -9      254.60      250.70     13.99 o
   5   3  -9      402.12      373.58     19.39 o
   6   3  -9      523.24      513.17     27.72 o
   7   3  -9      300.28      291.82     19.69 o
   8   3  -9      119.68       95.91     14.99 o
   9   3  -9      771.12      753.94     33.40 o
  10   3  -9       12.23       14.47     15.75 o
  11   3  -9       53.29       39.07     23.02 o
  12   3  -9        8.66       -9.46     46.75 o
   1   4  -9       77.77       70.70      6.93 o
   2   4  -9      563.28      569.72     16.29 o
   3   4  -9      315.59      293.17     13.21 o
   4   4  -9      638.64      614.93     21.49 o
   5   4  -9      558.72      558.47     23.73 o
   6   4  -9     1711.07     1643.20     39.11 o
   7   4  -9      533.41      489.59     25.52 o
   8   4  -9       63.07       62.49     14.53 o
   9   4  -9        9.46        0.83     13.02 o
  10   4  -9      134.10      150.95     24.82 o
  11   4  -9       14.23       12.68     23.26 o
   1   5  -9      335.54      334.49     12.30 o
   2   5  -9        6.77       10.58      7.16 o
   3   5  -9      372.88      398.71     17.35 o
   4   5  -9      245.83      258.77     15.48 o
   5   5  -9      496.63      506.91     22.54 o
   6   5  -9      955.38      953.02     46.38 o
   7   5  -9      125.09      124.72     16.64 o
   8   5  -9       81.27       74.04     15.26 o
   9   5  -9      313.25      347.79     28.46 o
  10   5  -9      181.92      217.50     28.59 o
  11   5  -9        3.25      -41.15     27.44 o
   1   6  -9      565.30      550.80     15.68 o
   2   6  -9       74.26       81.16      7.99 o
   3   6  -9      228.27      231.93     12.99 o
   4   6  -9      370.19      380.60     19.05 o
   5   6  -9       61.89       70.86     13.64 o
   6   6  -9       42.43       36.21     13.52 o
   7   6  -9       80.85      115.62     18.88 o
   8   6  -9       52.08       53.38     17.50 o
   9   6  -9      142.09      120.74     23.58 o
  10   6  -9       89.43       92.83     24.82 o
   1   7  -9       78.36       93.73      9.45 o
   2   7  -9      265.55      270.49     13.53 o
   3   7  -9      101.90       93.56     10.64 o
   4   7  -9       86.49       71.38     12.48 o
   5   7  -9       42.29       48.24     13.49 o
   6   7  -9      112.16      112.58     15.85 o
   7   7  -9       85.35       88.58     18.84 o
   8   7  -9      239.05      265.05     28.69 o
   9   7  -9      200.07      248.03     34.30 o
  10   7  -9       55.02       78.62     36.50 o
   1   8  -9      244.11      239.99     15.21 o
   2   8  -9      195.72      187.67     15.84 o
   3   8  -9      725.37      742.87     26.94 o
   4   8  -9      470.81      522.26     23.66 o
   5   8  -9       98.42      124.10     17.94 o
   6   8  -9       46.62       42.09     17.59 o
   7   8  -9       16.85       25.87     19.09 o
   8   8  -9        9.86       32.14     23.01 o
   9   8  -9      130.71       97.63     40.22 o
   1   9  -9       44.27       32.59     12.00 o
   2   9  -9      754.74      786.57     28.88 o
   3   9  -9      134.99      147.53     18.03 o
   4   9  -9       72.88       91.08     17.87 o
   5   9  -9       36.67       43.82     21.41 o
   6   9  -9       84.78       40.36     26.67 o
   7   9  -9       28.66       50.46     35.62 o
   8   9  -9      138.25      135.25     62.34 o
   1  10  -9      192.00      160.55     22.74 o
   2  10  -9      222.74      228.35     25.24 o
   3  10  -9      373.50      390.77     31.31 o
   4  10  -9        7.05       -2.44     17.04 o
   5  10  -9       47.91       92.55     30.62 o
   6  10  -9       33.39       43.01     36.14 o
   1  11  -9       28.09       18.34     18.37 o
   2  11  -9       86.33      117.53     25.19 o
   3  11  -9       18.47       -6.42     23.78 o
   4  11  -9       69.06       27.65     27.21 o
   2   0  -8    12737.66    12932.53    215.88 o
   4   0  -8      689.84      669.68     26.51 o
   6   0  -8     2492.34     2380.13     55.29 o
   8   0  -8      239.97      253.72     28.83 o
  10   0  -8     1011.81     1104.09     62.13 o
  12   0  -8       20.53       75.14     52.88 o
   0   1  -8     1355.41     1446.57     76.81 o
   1   1  -8     1146.02     1171.22     69.04 o
   2   1  -8     5676.37     5653.51     66.63 o
   3   1  -8     1121.64     1198.35     21.07 o
   4   1  -8      510.93      512.62     15.55 o
   5   1  -8      369.40      358.08     21.54 o
   6   1  -8        3.10      -10.44      6.96 o
   7   1  -8     1797.35     1857.32     37.73 o
   8   1  -8      114.05      100.22     15.33 o
   9   1  -8     1274.27     1306.17     41.93 o
  10   1  -8       29.22       16.46     15.06 o
  11   1  -8      212.04      247.17     44.18 o
  12   1  -8        1.25        0.08     29.12 o
  13   1  -8       19.35       15.67     35.41 o
   0   2  -8      128.62      112.77     15.16 o
   1   2  -8      198.86      178.83      9.28 o
   2   2  -8      350.62      359.43     10.53 o
   3   2  -8        6.56       12.83      5.82 o
   4   2  -8      638.11      620.78     24.36 o
   5   2  -8      198.12      194.09     13.42 o
   6   2  -8     2257.27     2148.91     36.09 o
   7   2  -8        4.61        0.11      8.15 o
   8   2  -8       90.88       91.82     12.74 o
   9   2  -8        9.39        0.02     12.20 o
  10   2  -8       97.95       84.99     17.90 o
  11   2  -8        1.51        2.23     20.14 o
  12   2  -8      201.61      226.46     49.30 o
   0   3  -8        0.07       -2.44      6.54 o
   1   3  -8      325.72      307.35      9.89 o
   2   3  -8      106.68      109.21      7.57 o
   3   3  -8        3.26       -1.84      5.86 o
   4   3  -8       16.34        7.56      7.19 o
   5   3  -8      213.88      200.56     14.38 o
   6   3  -8        2.76       -0.71      9.30 o
   7   3  -8     1631.54     1652.23     43.22 o
   8   3  -8      171.27      162.79     18.32 o
   9   3  -8      540.19      579.06     34.16 o
  10   3  -8       73.02       80.82     20.85 o
  11   3  -8       81.46       71.78     24.80 o
  12   3  -8      124.44      120.36     41.68 o
   0   4  -8     1957.50     2007.22     39.33 o
   1   4  -8      341.71      338.95     10.93 o
   2   4  -8     1906.96     1877.42     28.36 o
   3   4  -8      315.01      326.53     14.34 o
   4   4  -8      517.58      518.84     17.97 o
   5   4  -8      865.17      857.66     28.86 o
   6   4  -8     2100.57     2112.08     46.94 o
   7   4  -8      120.59       98.64     17.80 o
   8   4  -8      126.99      139.35     17.16 o
   9   4  -8       12.76       -5.40     14.88 o
  10   4  -8      285.88      328.80     37.68 o
  11   4  -8       16.13       -1.13     25.54 o
  12   4  -8       40.52      -43.86     29.24 o
   0   5  -8      830.15      780.64     26.09 o
   1   5  -8      663.15      689.45     14.91 o
   2   5  -8       40.61       45.68      6.46 o
   3   5  -8        3.86        8.71      6.78 o
   4   5  -8       82.97       82.59     11.21 o
   5   5  -8       97.67       90.67     12.84 o
   6   5  -8      542.75      538.77     25.87 o
   7   5  -8     1702.45     1683.78     51.28 o
   8   5  -8        9.13       22.09     14.02 o
   9   5  -8       75.30      104.56     21.10 o
  10   5  -8      102.35       87.74     32.94 o
  11   5  -8        0.26       40.43     39.80 o
   0   6  -8        3.59       -5.43      9.05 o
   1   6  -8      448.51      445.98     14.35 o
   2   6  -8      153.27      149.88     10.48 o
   3   6  -8      121.18      125.26     10.98 o
   4   6  -8       39.75       33.50      9.34 o
   5   6  -8      553.66      548.32     19.49 o
   6   6  -8      566.27      548.14     22.97 o
   7   6  -8       16.38       19.32     13.12 o
   8   6  -8        7.44       -3.98     14.31 o
   9   6  -8        1.84      -16.87     17.84 o
  10   6  -8      114.16      123.40     29.40 o
  11   6  -8       70.77       19.48     47.87 o
   0   7  -8      311.67      326.48     23.38 o
   1   7  -8       41.24       43.56      8.83 o
   2   7  -8      373.01      373.34     20.25 o
   3   7  -8        2.19      -10.92      8.42 o
   4   7  -8       72.08       50.06     10.83 o
   5   7  -8        8.24        5.11     11.37 o
   6   7  -8        1.93      -14.01      9.34 o
   7   7  -8      220.29      261.54     24.63 o
   8   7  -8      332.77      340.05     30.95 o
   9   7  -8      147.42      190.96     31.05 o
  10   7  -8       49.32       -3.23     31.52 o
   0   8  -8        1.04      -10.64     13.37 o
   1   8  -8       93.49       81.82     12.23 o
   2   8  -8      255.41      277.62     17.38 o
   3   8  -8      371.37      370.97     19.93 o
   4   8  -8       70.02       63.71     13.03 o
   5   8  -8      138.91      175.68     19.14 o
   6   8  -8      237.64      282.24     27.10 o
   7   8  -8        7.44       23.23     18.70 o
   8   8  -8       33.96       17.20     31.01 o
   9   8  -8       32.35       17.45     31.96 o
   0   9  -8      212.12      226.27     24.07 o
   1   9  -8       73.52       70.85     13.13 o
   2   9  -8      162.40      164.87     15.77 o
   3   9  -8       40.64       29.23     13.85 o
   4   9  -8      479.82      404.75     27.23 o
   5   9  -8        7.46        1.32     18.60 o
   6   9  -8       26.03       20.43     21.89 o
   7   9  -8      146.54      176.20     51.74 o
   8   9  -8      228.67      264.09     53.09 o
   0  10  -8      104.23       96.44     39.26 o
   1  10  -8       59.35       41.90     18.08 o
   2  10  -8      146.16      151.60     21.66 o
   3  10  -8      288.61      287.30     27.92 o
   4  10  -8      181.49      201.79     29.29 o
   5  10  -8      180.47      269.84     38.22 o
   6  10  -8       16.47       28.84     33.60 o
   7  10  -8       18.65       30.61     53.43 o
   0  11  -8       88.20      117.76     48.61 o
   1  11  -8        7.27       16.39     17.20 o
   2  11  -8        1.11      -12.68     20.57 o
   3  11  -8       23.67       -0.97     24.02 o
   4  11  -8       27.82       24.75     28.12 o
   5  11  -8        1.32      -22.20     48.42 o
   0  12  -8       27.90       52.88     48.42 o
   1  12  -8        8.33       -1.12     32.55 o
   2  12  -8        9.16       54.43     35.42 o
   3  12  -8       46.89       41.29     34.00 o
   2   0  -7     4360.06     4261.47     81.83 o
   4   0  -7     2772.33     2683.79     53.28 o
   6   0  -7     1041.75      960.84     33.35 o
   8   0  -7      388.32      392.76     34.02 o
  10   0  -7      116.50      116.44     25.50 o
  12   0  -7      100.10      138.59     61.78 o
   1   1  -7     1847.33     1824.11     44.47 o
   2   1  -7     3970.33     3847.25     47.74 o
   3   1  -7     3485.40     3589.96     57.38 o
   4   1  -7      539.76      553.21     15.62 o
   5   1  -7     1104.92     1194.67     24.02 o
   6   1  -7      120.74      134.48     11.75 o
   7   1  -7      620.19      638.11     27.51 o
   8   1  -7       35.79       19.50     11.90 o
   9   1  -7     1246.59     1209.59     39.78 o
  10   1  -7       46.29       36.39     14.96 o
  11   1  -7       62.51       69.98     23.32 o
  12   1  -7        1.85      -39.59     28.48 o
  13   1  -7       22.54       20.54     45.08 o
   1   2  -7      114.60      124.58      7.18 o
   2   2  -7      331.38      328.13      9.95 o
   3   2  -7        4.13        5.50      5.56 o
   4   2  -7     2095.20     2086.90     33.25 o
   5   2  -7       92.18       88.55      8.10 o
   6   2  -7     1514.32     1463.49     28.48 o
   7   2  -7       45.96       67.21     12.96 o
   8   2  -7      156.69      139.50     16.77 o
   9   2  -7       43.00       36.76     14.44 o
  10   2  -7      151.04      167.25     21.08 o
  11   2  -7        0.48       12.22     23.70 o
  12   2  -7      179.80      223.87     49.42 o
  13   2  -7        6.57       12.60     53.15 o
   1   3  -7      681.17      642.64     13.45 o
   2   3  -7       26.69       26.72      5.62 o
   3   3  -7      313.18      295.40     12.38 o
   4   3  -7       20.01       31.10      8.05 o
   5   3  -7      927.62      971.27     29.37 o
   6   3  -7       29.95       32.28     10.62 o
   7   3  -7      570.56      580.93     27.51 o
   8   3  -7       26.13       60.43     14.22 o
   9   3  -7      876.50      892.29     48.62 o
  10   3  -7       30.57       31.04     17.67 o
  11   3  -7      449.77      531.38     43.83 o
  12   3  -7       85.35       88.98     38.02 o
  13   3  -7       20.92       35.59     45.92 o
   1   4  -7      484.17      493.17     11.41 o
   2   4  -7      663.29      713.25     13.66 o
   3   4  -7      317.37      346.71     13.76 o
   4   4  -7     2997.00     2942.22     40.67 o
   5   4  -7      173.15      146.67     14.73 o
   6   4  -7     2884.34     2958.07     74.85 o
   7   4  -7      245.37      237.68     21.67 o
   8   4  -7      337.91      390.14     37.06 o
   9   4  -7      138.15      118.38     20.42 o
  10   4  -7      533.20      624.00     44.88 o
  11   4  -7       12.91      -30.43     29.82 o
  12   4  -7       42.99      103.54     43.97 o
   1   5  -7      326.87      347.13     12.44 o
   2   5  -7      532.67      549.57     18.80 o
   3   5  -7      376.55      355.66     14.57 o
   4   5  -7      252.14      267.62     13.86 o
   5   5  -7      894.62      900.33     22.82 o
   6   5  -7     1074.71     1099.02     37.36 o
   7   5  -7     1629.71     1622.61     34.81 o
   8   5  -7       46.99       44.60     12.89 o
   9   5  -7      103.83       84.72     17.79 o
  10   5  -7      253.92      320.87     39.90 o
  11   5  -7       64.78       14.57     33.57 o
  12   5  -7       67.61       86.01     49.26 o
   1   6  -7      104.64      103.00      9.03 o
   2   6  -7       41.15       49.87      8.15 o
   3   6  -7      110.75      103.88      9.80 o
   4   6  -7      717.15      725.96     27.22 o
   5   6  -7      188.99      193.57     15.02 o
   6   6  -7      960.78      882.23     28.23 o
   7   6  -7      201.63      199.49     16.46 o
   8   6  -7      128.83      150.01     16.47 o
   9   6  -7      304.32      373.05     40.78 o
  10   6  -7        7.08        1.46     25.32 o
  11   6  -7      143.73      203.71     70.69 o
   1   7  -7      107.61       83.92     10.32 o
   2   7  -7       11.82        6.35      7.97 o
   3   7  -7       45.44       48.63     10.03 o
   4   7  -7      160.08      167.75     13.66 o
   5   7  -7      230.26      232.66     17.89 o
   6   7  -7        0.64       -5.11     11.33 o
   7   7  -7       95.52       71.54     13.58 o
   8   7  -7       17.93        6.61     14.90 o
   9   7  -7      234.59      233.60     46.48 o
  10   7  -7      459.25      557.70    100.74 o
  11   7  -7       50.39       95.18     66.23 o
   1   8  -7       59.79       45.10     10.85 o
   2   8  -7       44.16       41.62     10.80 o
   3   8  -7      111.99       84.35     12.97 o
   4   8  -7      167.69      166.96     15.57 o
   5   8  -7       51.63       62.30     15.07 o
   6   8  -7       52.87       82.95     18.77 o
   7   8  -7      154.22      186.46     25.85 o
   8   8  -7       25.03       15.90     22.46 o
   9   8  -7       47.52      103.94     50.65 o
  10   8  -7       22.54       20.57     36.72 o
   1   9  -7       79.31       68.15     12.99 o
   2   9  -7      103.63      106.44     14.45 o
   3   9  -7      205.37      228.49     18.91 o
   4   9  -7       33.04       35.31     14.46 o
   5   9  -7       27.51       20.21     20.37 o
   6   9  -7      101.62       91.31     26.18 o
   7   9  -7       45.38       45.23     28.07 o
   8   9  -7       29.92      -13.38     31.62 o
   9   9  -7       66.32      129.10     42.67 o
   1  10  -7       21.87       25.49     16.65 o
   2  10  -7       20.78       53.70     18.79 o
   3  10  -7      264.90      269.79     26.75 o
   4  10  -7       50.87       60.20     19.54 o
   5  10  -7       47.07       72.53     25.18 o
   6  10  -7       27.77       17.81     43.41 o
   7  10  -7       91.28      205.94     67.35 o
   8  10  -7       79.52       86.27     62.34 o
   1  11  -7       12.13       13.15     23.23 o
   2  11  -7       68.23       59.60     26.09 o
   3  11  -7       26.92       35.37     26.99 o
   4  11  -7       76.59       58.01     31.46 o
   5  11  -7       36.27       61.57     35.58 o
   6  11  -7      121.81      125.23     62.89 o
   1  12  -7        4.90      -10.83     30.50 o
   2  12  -7       11.30       -4.20     33.95 o
   3  12  -7       34.08        6.52     30.18 o
   4  12  -7        0.03      -26.99     54.82 o
   2   0  -6     6272.50     6375.48    112.70 o
   4   0  -6    11957.21    12975.09    189.61 o
   6   0  -6     1539.90     1847.03     75.10 o
   8   0  -6     2001.74     1922.00     39.30 o
  10   0  -6      319.22      341.35     43.86 o
  12   0  -6       90.28      101.30     51.76 o
   0   1  -6      696.65      650.35     36.46 o
   1   1  -6      932.85      960.43     29.38 o
   2   1  -6      124.02      135.94      5.67 o
   3   1  -6     1524.38     1569.86     23.78 o
   4   1  -6      959.33      954.34     22.35 o
   5   1  -6     1340.17     1185.63     28.23 o
   6   1  -6      457.00      488.16     22.29 o
   7   1  -6      139.04      131.86      9.20 o
   8   1  -6      195.59      228.47     10.89 o
   9   1  -6      103.02      105.88     10.35 o
  10   1  -6       29.86       26.40     10.78 o
  11   1  -6       65.17       95.62     24.39 o
  12   1  -6        4.32      -16.68     29.45 o
  13   1  -6      583.65      624.01     75.24 o
   0   2  -6     2228.02     2512.03     36.56 o
   1   2  -6      155.46      153.02      5.82 o
   2   2  -6      957.56      983.38     15.72 o
   3   2  -6       11.42       12.44      5.56 o
   4   2  -6      207.23      228.03     11.95 o
   5   2  -6      136.01      121.17      9.36 o
   6   2  -6      360.27      375.26     20.12 o
   7   2  -6      268.63      281.87      9.99 o
   8   2  -6     1764.96     1730.03     26.57 o
   9   2  -6       40.88       29.98     12.67 o
  10   2  -6      352.36      390.13     20.02 o
  11   2  -6        2.29        2.61     20.03 o
  12   2  -6       18.13       38.99     32.24 o
  13   2  -6       67.33       31.77     35.42 o
   0   3  -6      321.24      334.27     12.63 o
   1   3  -6      665.22      656.87     12.42 o
   2   3  -6       42.31       40.14      5.10 o
   3   3  -6      190.28      154.33      9.58 o
   4   3  -6       66.76       47.31      8.32 o
   5   3  -6     1479.43     1451.28     33.56 o
   6   3  -6       52.55       29.55      8.47 o
   7   3  -6      366.94      367.25     16.59 o
   8   3  -6      149.87      144.64      9.62 o
   9   3  -6       72.46       66.25     11.46 o
  10   3  -6      134.19      157.27     19.34 o
  11   3  -6       60.55       65.45     31.43 o
  12   3  -6       80.60      120.52     40.49 o
  13   3  -6      211.32      258.40     53.63 o
   0   4  -6       10.36        4.89      6.36 o
   1   4  -6      326.00      331.89     10.61 o
   2   4  -6       24.31       21.75      5.63 o
   3   4  -6       78.31       87.24      7.53 o
   4   4  -6      137.96      135.88     10.18 o
   5   4  -6      351.90      398.37     17.31 o
   6   4  -6      749.35      700.21     20.20 o
   7   4  -6      790.86      747.78     17.46 o
   8   4  -6      256.26      265.19     12.24 o
   9   4  -6       41.65       56.35     13.18 o
  10   4  -6      396.76      416.52     32.32 o
  11   4  -6       11.74       63.54     56.22 o
  12   4  -6       29.67      -14.19     32.27 o
  13   4  -6       22.51        4.15     67.90 o
   0   5  -6      966.63     1070.82     30.05 o
   1   5  -6      204.96      202.00     10.45 o
   2   5  -6     2208.55     2281.76     30.13 o
   3   5  -6      904.90      975.69     19.16 o
   4   5  -6       14.20       21.91      6.38 o
   5   5  -6     2249.04     2190.93     31.07 o
   6   5  -6      640.86      618.72     18.56 o
   7   5  -6     1000.17      943.51     28.00 o
   8   5  -6     1179.43     1223.68     41.21 o
   9   5  -6       43.22       52.91     13.78 o
  10   5  -6      373.28      424.04     31.70 o
  11   5  -6       58.70       60.19     40.35 o
  12   5  -6        3.91       25.66     33.05 o
   0   6  -6      271.81      278.13     19.50 o
   1   6  -6      129.41      134.81     10.24 o
   2   6  -6       82.90       68.74      9.06 o
   3   6  -6      165.07      152.62      9.37 o
   4   6  -6      159.81      158.20     10.49 o
   5   6  -6      184.26      197.08     13.28 o
   6   6  -6       45.00       27.82     12.31 o
   7   6  -6      584.06      558.00     20.74 o
   8   6  -6      890.12      962.29     34.26 o
   9   6  -6      207.18      197.46     20.65 o
  10   6  -6       78.00       81.31     25.76 o
  11   6  -6       31.04       71.80     52.32 o
  12   6  -6      121.49      106.31     56.22 o
   0   7  -6       22.15       38.70     13.14 o
   1   7  -6      211.82      201.94     11.27 o
   2   7  -6      149.25      134.74     10.23 o
   3   7  -6       32.28       18.55      8.94 o
   4   7  -6       27.67       25.39      9.34 o
   5   7  -6      329.38      338.20     15.67 o
   6   7  -6       88.44       97.75     15.33 o
   7   7  -6      129.80      151.77     21.17 o
   8   7  -6       12.88       20.27     16.00 o
   9   7  -6       20.52       23.84     18.64 o
  10   7  -6      193.08      169.76     61.22 o
  11   7  -6       28.28       21.15     43.41 o
   0   8  -6       76.49       71.90     13.42 o
   1   8  -6      318.65      329.48     15.85 o
   2   8  -6      649.40      632.48     21.22 o
   3   8  -6      227.35      235.24     15.36 o
   4   8  -6      259.66      261.12     17.72 o
   5   8  -6      183.64      149.63     16.59 o
   6   8  -6       50.47       48.31     16.29 o
   7   8  -6      328.56      363.70     32.28 o
   8   8  -6      230.45      230.05     28.47 o
   9   8  -6       97.37      145.27     59.00 o
  10   8  -6       35.34       -0.56     41.19 o
   0   9  -6     1820.36     1776.24     58.15 o
   1   9  -6      104.63       85.30     13.65 o
   2   9  -6     2242.41     2233.74     41.91 o
   3   9  -6      351.47      365.01     20.68 o
   4   9  -6       43.96       63.45     15.08 o
   5   9  -6       18.89       40.03     19.25 o
   6   9  -6      172.24      180.16     28.44 o
   7   9  -6       14.61       32.71     31.29 o
   8   9  -6       13.52      -25.79     28.92 o
   9   9  -6        8.56      -38.36     29.49 o
   0  10  -6      744.73      795.18     55.92 o
   1  10  -6      364.85      364.55     29.45 o
   2  10  -6      303.06      275.60     26.53 o
   3  10  -6       48.97       48.52     18.70 o
   4  10  -6        4.68       -4.52     16.58 o
   5  10  -6       69.97       73.94     29.87 o
   6  10  -6       18.48       70.69     52.32 o
   7  10  -6      392.04      286.09     77.37 o
   8  10  -6       16.26        6.68     45.08 o
   0  11  -6      128.66       68.48     36.97 o
   1  11  -6       31.73       46.29     23.49 o
   2  11  -6       16.32       56.50     24.32 o
   3  11  -6       42.04       18.47     23.52 o
   4  11  -6       54.93      109.81     34.75 o
   5  11  -6       32.77       18.67     33.05 o
   6  11  -6      172.42      274.95     71.80 o
   7  11  -6        6.98      -32.28     41.74 o
   0  12  -6       31.86       22.82     40.07 o
   1  12  -6       39.27       37.98     31.46 o
   2  12  -6       50.47       62.06     36.60 o
   3  12  -6        8.11       19.45     34.21 o
   4  12  -6        9.93        0.60     32.82 o
   5  12  -6       61.53       97.12     50.37 o
   2   0  -5     1337.60     1583.84     30.04 o
   4   0  -5     1202.89     1319.45     38.34 o
   6   0  -5     1329.91     1232.45     26.99 o
   8   0  -5      262.06      266.71     18.17 o
  10   0  -5     2605.49     2548.31     55.94 o
  12   0  -5      304.61      428.20     45.09 o
  14   0  -5      310.12      360.67     87.94 o
   1   1  -5      377.55      389.95     32.46 o
   2   1  -5      965.79     1012.39     14.29 o
   3   1  -5      849.13      849.93     16.47 o
   4   1  -5       24.66       19.53     10.23 o
   5   1  -5      509.10      463.38     22.51 o
   6   1  -5      182.41      206.66      8.78 o
   7   1  -5      612.03      570.01     15.17 o
   8   1  -5      451.08      457.35     15.67 o
   9   1  -5       32.96       28.48      8.30 o
  10   1  -5       10.62       10.30      8.72 o
  11   1  -5     1818.40     1877.24     47.12 o
  12   1  -5       70.72      116.32     24.50 o
  13   1  -5       57.63       72.98     40.49 o
   1   2  -5      316.63      293.06      8.18 o
   2   2  -5       53.19       71.54      6.37 o
   3   2  -5       65.53       63.37      7.12 o
   4   2  -5     1885.79     1922.27     49.04 o
   5   2  -5       73.72       61.66      6.81 o
   6   2  -5      765.25      810.59     16.21 o
   7   2  -5      124.39      125.13      8.88 o
   8   2  -5      268.02      290.83     13.23 o
   9   2  -5       86.34      103.47     10.18 o
  10   2  -5     1968.96     1911.28     38.35 o
  11   2  -5       25.79       10.64     14.12 o
  12   2  -5       44.18       70.14     22.25 o
  13   2  -5        3.57       21.32     33.45 o
   1   3  -5      359.54      384.34      9.81 o
   2   3  -5       27.74       30.30      5.12 o
   3   3  -5       86.34       78.38      7.18 o
   4   3  -5      507.33      489.38     16.39 o
   5   3  -5      636.22      639.59     17.61 o
   6   3  -5       51.03       68.65      6.53 o
   7   3  -5      857.85      796.10     17.89 o
   8   3  -5       32.77       35.31      7.57 o
   9   3  -5      197.14      226.28     13.19 o
  10   3  -5       22.89       -1.24     12.20 o
  11   3  -5      525.51      559.19     32.44 o
  12   3  -5       29.28       19.86     24.18 o
  13   3  -5       59.96       23.73     34.92 o
   1   4  -5      177.13      160.46      8.44 o
   2   4  -5      827.24      869.75     17.71 o
   3   4  -5       21.08       21.79      5.22 o
   4   4  -5       96.29      133.17      8.74 o
   5   4  -5     1042.95     1079.11     23.40 o
   6   4  -5     3652.38     3657.99     42.54 o
   7   4  -5      821.59      799.46     20.07 o
   8   4  -5      348.74      353.14     14.07 o
   9   4  -5       89.57       99.96     10.09 o
  10   4  -5      173.21      186.06     18.60 o
  11   4  -5       27.07       55.56     21.56 o
  12   4  -5       47.91       74.02     35.98 o
  13   4  -5        4.09      -17.19     29.32 o
   1   5  -5      637.68      701.36     14.84 o
   2   5  -5      401.99      425.17     12.61 o
   3   5  -5     1748.67     1843.50     25.26 o
   4   5  -5     1544.42     1476.10     20.19 o
   5   5  -5      817.03      801.08     17.05 o
   6   5  -5      584.20      556.79     14.46 o
   7   5  -5       19.35       22.67      6.73 o
   8   5  -5     1105.37     1042.81     25.07 o
   9   5  -5      206.74      216.53     14.66 o
  10   5  -5      681.71      718.37     32.28 o
  11   5  -5      200.75      249.43     48.26 o
  12   5  -5       38.30      -24.55     29.78 o
   1   6  -5      418.35      416.10     13.86 o
   2   6  -5        1.40       -1.83      4.33 o
   3   6  -5       98.72      109.53      7.29 o
   4   6  -5      486.46      481.87     12.97 o
   5   6  -5      333.12      312.99     11.86 o
   6   6  -5       19.34       22.95      9.92 o
   7   6  -5      234.29      249.84     10.99 o
   8   6  -5      146.89      155.58     12.02 o
   9   6  -5      768.58      746.18     57.08 o
  10   6  -5      266.01      313.94     30.23 o
  11   6  -5      161.07       99.09     31.81 o
  12   6  -5      136.24      253.80     69.57 o
   1   7  -5      132.73      138.00      6.01 o
   2   7  -5       35.71       38.73      4.95 o
   3   7  -5       43.04       41.06      5.73 o
   4   7  -5      258.87      275.46     10.26 o
   5   7  -5      142.13      156.86      9.21 o
   6   7  -5        7.55       -2.64      7.59 o
   7   7  -5      275.12      274.68     23.60 o
   8   7  -5       55.71       68.93     14.67 o
   9   7  -5       57.95       68.63     18.56 o
  10   7  -5       14.78       15.00     31.17 o
  11   7  -5      147.05      104.08     59.55 o
   1   8  -5      516.53      501.43     12.29 o
   2   8  -5      500.23      529.96     13.21 o
   3   8  -5      244.50      260.84     10.94 o
   4   8  -5      132.53      141.80      9.14 o
   5   8  -5      313.90      318.38     14.11 o
   6   8  -5      333.24      361.61     21.46 o
   7   8  -5      123.55      141.65     19.26 o
   8   8  -5       35.79       42.19     24.85 o
   9   8  -5      218.31      281.27     41.06 o
  10   8  -5      176.95      133.02     57.88 o
  11   8  -5       19.05       -1.11     48.42 o
   1   9  -5       29.53       40.54      8.66 o
   2   9  -5     1087.53     1097.02     22.95 o
   3   9  -5      395.16      385.40     15.11 o
   4   9  -5      507.21      467.72     17.47 o
   5   9  -5       54.17       59.67     14.33 o
   6   9  -5        3.43      -16.94     11.29 o
   7   9  -5       10.94       -6.68     38.96 o
   8   9  -5       10.76       10.02     40.63 o
   9   9  -5        9.45        7.79     42.30 o
  10   9  -5       53.28       55.66     47.87 o
   1  10  -5      636.98      585.69     26.48 o
   2  10  -5       93.14       96.29     16.23 o
   3  10  -5      154.40      155.49     22.01 o
   4  10  -5        2.31        2.79     17.80 o
   5  10  -5      313.68      313.09     47.17 o
   6  10  -5        7.80      -23.93     45.08 o
   7  10  -5       94.48      -18.92     41.19 o
   8  10  -5       20.59       66.79     54.55 o
   9  10  -5      179.29      160.23     59.28 o
   1  11  -5       18.39       26.84     22.50 o
   2  11  -5       26.22      -27.93     18.78 o
   3  11  -5       16.50       13.74     24.55 o
   4  11  -5      381.56      427.88     58.67 o
   5  11  -5       26.52        3.79     28.35 o
   6  11  -5       47.82       22.82     45.64 o
   7  11  -5        5.94       -3.90     51.21 o
   1  12  -5       63.22       76.51     35.42 o
   2  12  -5       49.74       32.76     33.51 o
   3  12  -5       13.09       80.16     37.97 o
   4  12  -5       13.20       -1.98     30.11 o
   5  12  -5       26.81      118.70     41.49 o
   1  13  -5       14.02       64.73     45.36 o
   2  13  -5        4.19       14.52     33.43 o
   2   0  -4    53908.29    54395.73   1436.55 o
   4   0  -4      351.65      328.62     11.19 o
   6   0  -4     1195.02     1145.45     30.44 o
   8   0  -4      511.87      506.99     20.01 o
  10   0  -4      740.27      693.26     26.81 o
  12   0  -4      237.24      269.55     27.30 o
  14   0  -4       27.74       18.92     45.08 o
   0   1  -4    15110.36    14891.26    285.93 o
   1   1  -4     7873.40     7632.66     72.76 o
   2   1  -4     6336.81     6003.73     53.84 o
   3   1  -4     1874.61     1978.97     30.07 o
   4   1  -4       21.82       11.58      3.48 o
   5   1  -4      812.47      837.09     14.95 o
   6   1  -4       10.34        6.46      4.91 o
   7   1  -4     2353.22     2350.23     26.92 o
   8   1  -4      110.43      103.71      8.04 o
   9   1  -4      317.19      340.16     13.23 o
  10   1  -4        7.94       -1.90      7.16 o
  11   1  -4      335.24      370.98     16.81 o
  12   1  -4       61.45       64.13     24.06 o
  13   1  -4      299.59      332.32     99.63 o
  14   1  -4       32.02       23.33     42.86 o
   0   2  -4     3241.56     3444.87     44.61 o
   1   2  -4       95.18       73.84      4.28 o
   2   2  -4      880.11      811.97     13.72 o
   3   2  -4      163.34      158.85      6.06 o
   4   2  -4      467.65      464.72     10.11 o
   5   2  -4      233.75      235.25      8.83 o
   6   2  -4     1261.22     1235.14     17.50 o
   7   2  -4      170.01      176.19      7.93 o
   8   2  -4      726.51      740.72     16.31 o
   9   2  -4       21.50       22.57      6.87 o
  10   2  -4      184.72      216.15     12.18 o
  11   2  -4       13.05       14.72      8.98 o
  12   2  -4       18.45       62.89     17.79 o
  13   2  -4       40.81       44.54     47.87 o
  14   2  -4       14.04       76.27     41.29 o
   0   3  -4       82.83       70.37      8.80 o
   1   3  -4      700.08      604.91     12.24 o
   2   3  -4      163.15      142.54      6.34 o
   3   3  -4      165.13      154.82      5.80 o
   4   3  -4       91.21       74.40      5.39 o
   5   3  -4      515.59      482.63     10.44 o
   6   3  -4       17.73       19.17      5.42 o
   7   3  -4     2094.96     2085.46     27.88 o
   8   3  -4      155.29      171.91      9.81 o
   9   3  -4      842.57      854.86     19.13 o
  10   3  -4       24.83       24.95     11.04 o
  11   3  -4      102.41      127.51     13.16 o
  12   3  -4      156.88      187.44     27.33 o
  13   3  -4      751.25      675.12     75.19 o
   0   4  -4       32.79       45.30      7.64 o
   1   4  -4      720.22      753.70     13.97 o
   2   4  -4     7602.35     7581.84     60.92 o
   3   4  -4      422.91      422.79     13.61 o
   4   4  -4       55.75       57.71      6.87 o
   5   4  -4      750.26      777.08     12.94 o
   6   4  -4     1376.97     1400.19     20.86 o
   7   4  -4      788.54      769.92     15.02 o
   8   4  -4     3894.99     3808.66     38.67 o
   9   4  -4      113.86      127.91      9.85 o
  10   4  -4      305.49      349.58     17.81 o
  11   4  -4      346.27      421.44     28.21 o
  12   4  -4       72.69      125.87     62.62 o
  13   4  -4      134.65      124.60     32.12 o
   0   5  -4       29.97       25.71      4.91 o
   1   5  -4     1260.66     1307.38     15.60 o
   2   5  -4      335.01      400.65      9.57 o
   3   5  -4     1047.61     1093.94     14.17 o
   4   5  -4      753.68      774.07     13.06 o
   5   5  -4      493.79      514.09     12.73 o
   6   5  -4      222.74      219.57      9.14 o
   7   5  -4     1585.79     1539.93     21.55 o
   8   5  -4       54.34       67.52      7.44 o
   9   5  -4     1332.79     1236.70     22.06 o
  10   5  -4      380.06      434.42     19.58 o
  11   5  -4       35.03       56.71     19.68 o
  12   5  -4       57.87       95.65     32.87 o
  13   5  -4      176.82      167.60     40.52 o
   0   6  -4     1293.55     1248.65     23.27 o
   1   6  -4       43.61       54.07      4.82 o
   2   6  -4      578.96      554.49     10.55 o
   3   6  -4       22.44       29.69      4.90 o
   4   6  -4       51.57       59.56      6.04 o
   5   6  -4      535.07      566.77     13.86 o
   6   6  -4      257.48      267.35     11.11 o
   7   6  -4      259.05      271.49     11.81 o
   8   6  -4      107.81      121.89      8.65 o
   9   6  -4      167.08      171.26     12.75 o
  10   6  -4      147.74      172.37     16.84 o
  11   6  -4       60.19       57.74     28.81 o
  12   6  -4        5.23       11.29     27.69 o
   0   7  -4       29.68       26.06      7.65 o
   1   7  -4       41.01       46.54      5.55 o
   2   7  -4      441.05      434.68     11.02 o
   3   7  -4       24.83       21.31      5.43 o
   4   7  -4       56.25       67.87      6.92 o
   5   7  -4       48.87       49.76      7.06 o
   6   7  -4        5.07        3.63      5.82 o
   7   7  -4      392.67      404.48     13.32 o
   8   7  -4      309.30      308.78     14.63 o
   9   7  -4      147.15      138.94     16.18 o
  10   7  -4      129.21      180.67     40.49 o
  11   7  -4       11.72      -34.70     23.13 o
  12   7  -4       69.90      109.65     60.67 o
   0   8  -4      722.11      668.82     23.51 o
   1   8  -4       60.64       69.05      7.26 o
   2   8  -4      212.94      219.20      9.70 o
   3   8  -4      113.39      130.36      8.40 o
   4   8  -4       10.30       13.32      6.31 o
   5   8  -4      227.63      242.25     13.67 o
   6   8  -4      304.05      350.31     19.17 o
   7   8  -4       79.76       93.40     10.06 o
   8   8  -4       20.14       45.21     13.90 o
   9   8  -4      137.09      165.27     23.21 o
  10   8  -4       21.27      -10.55     25.88 o
  11   8  -4       71.26       95.46     34.37 o
   0   9  -4       80.07      106.64     12.87 o
   1   9  -4      232.19      231.40     11.48 o
   2   9  -4      686.33      691.53     16.13 o
   3   9  -4      117.62      105.86      9.84 o
   4   9  -4      217.61      168.68     10.59 o
   5   9  -4       35.28       42.96      9.51 o
   6   9  -4      208.98      181.20     14.54 o
   7   9  -4      168.46      190.37     19.41 o
   8   9  -4      131.36      196.75     32.34 o
   9   9  -4        2.95       -2.23     38.96 o
  10   9  -4      126.67       94.65     33.81 o
   0  10  -4       35.94       53.29     13.39 o
   1  10  -4      104.62      126.13     11.44 o
   2  10  -4      239.95      255.06     14.03 o
   3  10  -4      178.24      187.43     13.21 o
   4  10  -4       96.48      118.75     18.31 o
   5  10  -4      317.42      330.43     22.37 o
   6  10  -4        2.28       -0.51     26.62 o
   7  10  -4       43.70       69.40     24.70 o
   9  10  -4       25.60       52.88     48.42 o
   0  11  -4        0.88       13.84     15.91 o
   1  11  -4        6.97       23.10     10.65 o
   2  11  -4       37.28       55.33     19.49 o
   3  11  -4       11.14       18.22     15.93 o
   4  11  -4      160.09      151.65     26.03 o
   5  11  -4        7.98       30.80     29.88 o
   6  11  -4      238.44      306.68     72.91 o
   7  11  -4       11.16      -38.96     46.75 o
   8  11  -4       83.12       74.58     57.33 o
   0  12  -4      141.82      166.42     56.22 o
   1  12  -4       22.85        2.20     27.08 o
   2  12  -4        4.42       -4.12     29.30 o
   3  12  -4       22.67       63.91     32.86 o
   4  12  -4        0.36       11.12     30.35 o
   5  12  -4      125.06      135.20     47.87 o
   6  12  -4       50.83       35.62     47.87 o
   0  13  -4       80.76       -8.91     48.42 o
   1  13  -4        3.30       11.01     32.21 o
   2  13  -4       15.29       34.45     34.63 o
   3  13  -4       10.06      -15.32     92.39 o
   2   0  -3    26468.10    26655.72    419.39 o
   4   0  -3    10545.26     9900.98    117.98 o
   6   0  -3     1134.68     1206.01     20.44 o
   8   0  -3      148.43      160.59     12.44 o
  10   0  -3      183.18      176.10     15.76 o
  12   0  -3      675.14      740.23     52.48 o
  14   0  -3       78.00       14.47     40.63 o
   1   1  -3    14091.04    13623.04    119.09 o
   2   1  -3     4631.60     4581.79     49.25 o
   3   1  -3      232.82      199.12      6.22 o
   4   1  -3       16.45       12.59      3.72 o
   5   1  -3     1880.66     1934.07     19.04 o
   6   1  -3     1047.22     1028.25     12.98 o
   7   1  -3     1130.95     1117.47     15.67 o
   8   1  -3        3.75        8.62      5.47 o
   9   1  -3     1292.31     1278.57     20.96 o
  10   1  -3       99.92       91.63      9.31 o
  11   1  -3      588.89      571.38     18.41 o
  12   1  -3      104.90      110.26     15.89 o
  13   1  -3      128.09      179.49     36.31 o
  14   1  -3       86.86       81.82     59.55 o
   1   2  -3      274.67      276.47      7.22 o
   2   2  -3     2897.50     2850.00     28.88 o
   3   2  -3       58.69       59.17      5.42 o
   4   2  -3     2560.73     2424.98     22.21 o
   5   2  -3      199.37      203.02      6.83 o
   6   2  -3      299.83      290.31      8.55 o
   7   2  -3      224.23      232.40      8.36 o
   8   2  -3        4.86        8.06      5.94 o
   9   2  -3       76.68       61.69      7.87 o
  10   2  -3      114.64      129.77      9.52 o
  11   2  -3       22.39       16.79      8.75 o
  12   2  -3      781.97      831.77     30.21 o
  13   2  -3       15.48       25.03     22.25 o
  14   2  -3       65.81       65.52     35.17 o
   1   3  -3     3830.91     3499.23     30.87 o
   2   3  -3       37.96       34.90      3.59 o
   3   3  -3      211.96      217.60      6.14 o
   4   3  -3      606.22      593.28      9.04 o
   5   3  -3      165.40      150.67      6.30 o
   6   3  -3       36.55       27.10      4.47 o
   7   3  -3     1445.30     1383.31     19.43 o
   8   3  -3       18.32       17.47      5.72 o
   9   3  -3     1637.61     1636.53     23.75 o
  10   3  -3       21.62       16.74      7.57 o
  11   3  -3       33.70       33.92      9.60 o
  12   3  -3      177.49      209.34     18.97 o
  13   3  -3       57.88       93.13     19.67 o
  14   3  -3       16.10       -7.92     32.86 o
   1   4  -3     1446.07     1461.10     14.02 o
   2   4  -3     2589.32     2757.79     21.94 o
   3   4  -3     1531.13     1575.09     15.35 o
   4   4  -3     8871.31     8942.59     61.98 o
   5   4  -3      147.67      142.71      5.92 o
   6   4  -3      190.38      212.74      7.80 o
   7   4  -3       88.43      104.78      7.47 o
   8   4  -3      942.77      945.04     17.17 o
   9   4  -3       35.86       36.88      7.16 o
  10   4  -3     1536.07     1506.91     24.76 o
  11   4  -3       36.80       56.57     10.30 o
  12   4  -3       98.29      132.08     20.09 o
  13   4  -3       31.10       24.82     23.22 o
   1   5  -3     1941.18     1969.99     18.43 o
   2   5  -3     2609.22     2776.59     23.00 o
   3   5  -3     1244.77     1321.11     17.83 o
   4   5  -3      844.29      916.09     12.09 o
   5   5  -3     1466.45     1540.62     18.28 o
   6   5  -3      430.39      446.37     11.86 o
   7   5  -3      794.46      786.43     20.31 o
   8   5  -3      267.02      311.98     11.53 o
   9   5  -3      366.20      382.89     13.33 o
  10   5  -3       15.89       25.35      7.96 o
  11   5  -3       51.60       67.25     12.26 o
  12   5  -3      123.26      146.47     25.31 o
  13   5  -3       10.74       -6.22     26.29 o
   1   6  -3      321.58      308.75      7.34 o
   2   6  -3       67.68       64.63      5.16 o
   3   6  -3       18.60       19.56      4.09 o
   4   6  -3      768.30      735.02     13.18 o
   5   6  -3      379.50      393.17     10.93 o
   6   6  -3       72.12       87.23      7.12 o
   7   6  -3      668.49      677.64     15.33 o
   8   6  -3       65.04       59.52      7.46 o
   9   6  -3      158.46      185.22     11.20 o
  10   6  -3       57.17       84.44     11.17 o
  11   6  -3      336.14      409.42     52.30 o
  12   6  -3      272.64      305.07     34.36 o
   1   7  -3      290.11      285.91      8.97 o
   2   7  -3      286.11      282.93      9.23 o
   3   7  -3       70.66       79.51      6.23 o
   4   7  -3      618.82      611.04     12.96 o
   5   7  -3       13.19        9.83      5.63 o
   6   7  -3        3.51       -7.91      5.47 o
   7   7  -3      120.81      137.26      9.18 o
   8   7  -3       53.54       67.57      8.56 o
   9   7  -3      547.51      617.98     21.63 o
  10   7  -3      720.75      808.81     32.65 o
  11   7  -3       51.07       63.23     21.36 o
  12   7  -3      102.53      112.26     35.22 o
   1   8  -3      236.48      243.10      9.39 o
   2   8  -3       99.85      112.66      7.74 o
   3   8  -3      372.77      383.38     11.17 o
   4   8  -3      486.12      500.65     12.89 o
   5   8  -3      107.23      114.24      8.35 o
   6   8  -3       12.42        7.15      6.76 o
   7   8  -3       78.72      100.36      9.51 o
   8   8  -3       19.98       23.74      9.58 o
   9   8  -3      129.34      162.15     18.54 o
  10   8  -3       41.77       43.76     20.26 o
  11   8  -3      329.99      337.93     41.34 o
   1   9  -3      475.14      459.90     13.11 o
   2   9  -3       11.26       21.19      6.61 o
   3   9  -3       32.65       27.11      6.60 o
   4   9  -3      154.06      140.89      9.32 o
   5   9  -3       70.39       67.45      8.40 o
   6   9  -3      196.25      197.88     12.67 o
   7   9  -3       91.33       57.75     11.50 o
   8   9  -3       66.29       91.36     14.42 o
   9   9  -3       50.00      124.16     30.78 o
  10   9  -3      300.52      444.37     51.74 o
   1  10  -3      241.89      238.32     11.88 o
   2  10  -3      199.26      215.66     11.59 o
   3  10  -3      262.37      263.30     12.04 o
   4  10  -3       38.86       36.37      8.59 o
   5  10  -3      248.31      279.24     16.28 o
   6  10  -3      105.34      139.42     13.93 o
   7  10  -3       66.66       96.89     21.09 o
   8  10  -3       25.11      137.48     39.52 o
   9  10  -3       26.23       37.13     28.11 o
   1  11  -3        6.31        7.47      8.05 o
   2  11  -3      481.31      530.16     20.59 o
   3  11  -3       26.81       42.06     10.34 o
   4  11  -3       16.04       49.43     12.30 o
   5  11  -3       19.24       40.84     15.49 o
   6  11  -3      143.06      234.08     32.00 o
   7  11  -3        1.53       10.48     94.90 o
   1  12  -3        2.42       -1.81     31.17 o
   2  12  -3        9.65       10.78     24.58 o
   3  12  -3       60.54       91.76     23.82 o
   4  12  -3        6.90       43.19     22.60 o
   5  12  -3      113.93      156.93     31.52 o
   6  12  -3        5.10      120.22     62.34 o
   1  13  -3       18.35       -6.76     29.53 o
   2  13  -3      182.43      193.33     47.41 o
   3  13  -3        0.16      -27.61     28.70 o
   4  13  -3       53.17       38.22     53.71 o
   0   0  -2     1002.75     1002.25     38.13 o
   2   0  -2    17299.03    16716.52    202.17 o
   4   0  -2      591.94      591.70     12.01 o
   6   0  -2     4405.83     5244.35     58.61 o
   8   0  -2      390.12      412.67     17.65 o
  10   0  -2      975.19     1017.42     38.21 o
  12   0  -2     1018.26      949.02     40.68 o
  14   0  -2      317.15      300.12     42.97 o
   0   1  -2     2271.37     2053.49     30.81 o
   1   1  -2     5963.49     5714.83     49.60 o
   2   1  -2      144.12      129.07      4.58 o
   3   1  -2     8070.58     7535.89     52.46 o
   4   1  -2       12.21       21.12      3.57 o
   5   1  -2     1971.67     1931.00     18.92 o
   6   1  -2      471.68      483.46     11.02 o
   7   1  -2      357.67      376.50     11.27 o
   8   1  -2      171.74      191.49      9.36 o
   9   1  -2      831.95      835.68     17.96 o
  10   1  -2       16.59       19.66      7.54 o
  11   1  -2      592.99      613.12     20.22 o
  12   1  -2        3.23      -14.91      9.94 o
  13   1  -2      117.05       95.72     20.55 o
  14   1  -2       14.37       23.42     19.84 o
   0   2  -2        6.91       15.16      2.87 o
   1   2  -2      634.74      579.92      7.34 o
   2   2  -2      995.43     1154.68     10.32 o
   3   2  -2      135.53      142.12      4.54 o
   4   2  -2     2368.18     2410.96     19.68 o
   5   2  -2      287.61      274.17      7.84 o
   6   2  -2     3066.41     3109.22     30.48 o
   7   2  -2       78.10       75.89      6.70 o
   8   2  -2      399.02      366.83     12.41 o
   9   2  -2      274.70      266.32     11.80 o
  10   2  -2      821.17      853.92     19.97 o
  11   2  -2        9.74        3.20      9.28 o
  12   2  -2      401.91      412.90     19.18 o
  13   2  -2       76.67       86.55     17.69 o
  14   2  -2      498.59      565.55     48.84 o
   0   3  -2     2570.86     2316.71     23.97 o
   1   3  -2     3201.28     3086.26     21.10 o
   2   3  -2      672.52      666.79      7.67 o
   3   3  -2     2829.58     2861.48     21.70 o
   4   3  -2       53.96       60.81      4.39 o
   5   3  -2     1445.25     1444.70     17.53 o
   6   3  -2       20.40       19.39      4.85 o
   7   3  -2      642.57      655.49     14.44 o
   8   3  -2       69.48       82.18      7.64 o
   9   3  -2      545.95      551.44     16.11 o
  10   3  -2       13.47       22.10      7.77 o
  11   3  -2      118.96      122.90     11.89 o
  12   3  -2       46.74       55.35     12.58 o
  13   3  -2       40.35       54.31     19.00 o
  14   3  -2       10.56       -6.23     16.18 o
   0   4  -2      430.84      440.49     10.20 o
   1   4  -2     1321.40     1293.94     12.23 o
   2   4  -2      795.50      936.64     10.54 o
   3   4  -2     2706.66     2833.43     21.93 o
   4   4  -2     1215.11     1250.65     15.52 o
   5   4  -2       74.42       66.23      5.77 o
   6   4  -2      482.46      477.98     12.23 o
   7   4  -2       65.78       66.64      6.70 o
   8   4  -2       87.01      103.17      8.22 o
   9   4  -2      296.46      293.66     12.56 o
  10   4  -2      926.91      892.97     21.66 o
  11   4  -2        9.33        1.01      9.18 o
  12   4  -2      204.87      210.32     16.74 o
  13   4  -2       18.45       14.71     16.83 o
   0   5  -2     1438.82     1410.69     20.90 o
   1   5  -2     1161.35     1120.88     12.82 o
   2   5  -2     2447.66     2505.88     22.88 o
   3   5  -2     5660.63     6069.65     43.65 o
   4   5  -2      385.38      429.22      9.93 o
   5   5  -2     1283.12     1291.47     17.86 o
   6   5  -2      436.38      441.23     12.40 o
   7   5  -2     1409.80     1342.07     20.74 o
   8   5  -2     4093.32     4083.53     41.16 o
   9   5  -2      269.66      252.76     12.44 o
  10   5  -2      193.38      212.22     13.31 o
  11   5  -2      506.34      557.08     21.73 o
  12   5  -2       10.65        9.21     15.26 o
  13   5  -2       27.88       34.11     17.87 o
   0   6  -2        8.61       10.62      6.33 o
   1   6  -2     1477.05     1355.97     16.40 o
   2   6  -2      140.89      121.64      6.63 o
   3   6  -2      249.61      244.00      8.83 o
   4   6  -2       26.59       29.05      5.21 o
   5   6  -2      488.35      522.21     12.75 o
   6   6  -2      227.96      265.62     11.29 o
   7   6  -2      233.09      238.24     10.86 o
   8   6  -2      240.49      272.63     12.19 o
   9   6  -2      663.28      696.93     19.44 o
  10   6  -2        6.71       11.76      9.00 o
  11   6  -2       82.47       95.50     13.75 o
  12   6  -2      287.19      272.99     25.41 o
  13   6  -2      148.12      150.16     29.89 o
   0   7  -2     1479.36     1472.34     27.86 o
   1   7  -2      494.86      488.93     11.93 o
   2   7  -2      330.51      318.57     10.10 o
   3   7  -2      419.91      421.95     11.98 o
   4   7  -2       59.81       51.22      6.51 o
   5   7  -2      246.35      264.07     10.27 o
   6   7  -2      112.28      119.60      8.76 o
   7   7  -2      119.92      119.14      9.38 o
   8   7  -2       24.79       28.14      8.62 o
   9   7  -2      136.60      148.25     13.20 o
  10   7  -2      103.59      119.19     13.97 o
  11   7  -2       11.77       17.99     15.77 o
  12   7  -2        0.14        6.54     16.74 o
   0   8  -2       77.43       62.81      9.98 o
   1   8  -2      925.88      881.93     16.32 o
   2   8  -2      442.59      433.42     12.56 o
   3   8  -2      542.24      555.67     14.46 o
   4   8  -2       43.33       43.06      7.03 o
   5   8  -2      204.07      200.68     10.47 o
   6   8  -2       35.59       24.68      7.48 o
   7   8  -2       38.47       49.05      9.25 o
   8   8  -2       64.30       72.79     11.08 o
   9   8  -2        8.36       26.28     12.13 o
  10   8  -2      164.53      171.99     21.18 o
  11   8  -2       51.05       80.55     20.27 o
   0   9  -2    17374.43    16748.35    170.81 o
   1   9  -2      631.74      642.19     16.36 o
   2   9  -2     1311.24     1211.65     20.05 o
   3   9  -2       84.68       83.27      8.46 o
   4   9  -2       17.33        2.73      7.09 o
   5   9  -2       13.44        0.77      7.28 o
   6   9  -2      141.19      146.43     15.64 o
   7   9  -2        4.25        6.78      9.47 o
   8   9  -2      164.21      217.64     19.87 o
   9   9  -2        3.26       11.63     16.65 o
  10   9  -2       59.51       81.94     29.24 o
   0  10  -2      259.02      249.80     18.24 o
   1  10  -2     1390.10     1352.00     23.89 o
   2  10  -2        2.66       -3.02      7.74 o
   3  10  -2      111.31      115.61     11.02 o
   4  10  -2       25.57       24.16      9.27 o
   5  10  -2      303.83      330.34     15.85 o
   6  10  -2        5.24        3.62     15.49 o
   7  10  -2       82.53      116.56     17.00 o
   8  10  -2        8.23       28.68     33.67 o
   9  10  -2       41.92       75.35     20.74 o
   0  11  -2       86.63       82.37     15.58 o
   1  11  -2       23.27       42.05      9.77 o
   2  11  -2       30.04       45.30      9.96 o
   3  11  -2       61.94       93.52     14.38 o
   4  11  -2      102.32      118.74     14.84 o
   5  11  -2        8.37       26.79     12.38 o
   6  11  -2       86.11       93.51     20.52 o
   7  11  -2        4.34        4.86     19.99 o
   8  11  -2      339.68      355.08     44.26 o
   0  12  -2       51.13       89.55     28.92 o
   1  12  -2       40.91       81.81     21.43 o
   2  12  -2       30.31       48.78     12.80 o
   3  12  -2       70.47       85.62     16.02 o
   4  12  -2       19.98       20.92     17.43 o
   5  12  -2      228.80      255.83     39.10 o
   6  12  -2        7.85       43.92     26.29 o
   0  13  -2      466.31      492.95     55.33 o
   1  13  -2       17.36       30.40     22.85 o
   2  13  -2      110.59      187.99     28.62 o
   3  13  -2        3.47       30.89     23.20 o
   4  13  -2        6.50       85.97     25.24 o
   2   0  -1      120.18       85.24      3.80 o
   4   0  -1     6755.05     6418.15     58.33 o
   6   0  -1      426.11      453.92     19.01 o
   8   0  -1      807.88      912.27     21.88 o
  10   0  -1      623.25      573.41     25.65 o
  12   0  -1     1667.44     1711.02     46.65 o
  14   0  -1       74.32      111.26     27.45 o
   1   1  -1     7839.28     7659.40     45.35 o
   2   1  -1       18.11       11.96      2.31 o
   3   1  -1     9298.90     8953.90     58.80 o
   4   1  -1      531.41      529.79      8.37 o
   5   1  -1     1723.73     1699.51     18.66 o
   6   1  -1     1380.02     1342.84     18.06 o
   7   1  -1      310.59      283.07     11.06 o
   8   1  -1       76.25       79.48      7.36 o
   9   1  -1      701.79      716.10     16.53 o
  10   1  -1       19.44       13.57      7.06 o
  11   1  -1     1097.82     1079.43     24.37 o
  12   1  -1      200.56      136.47     15.45 o
  13   1  -1      130.89      113.57     17.88 o
  14   1  -1       25.70      -13.97     16.09 o
   1   2  -1      273.94      266.37      4.37 o
   2   2  -1    24875.63    24764.31    140.37 o
   3   2  -1      500.69      501.75      7.94 o
   4   2  -1      696.94      753.15     10.91 o
   5   2  -1      394.24      394.47      9.98 o
   6   2  -1      138.98      157.39      7.55 o
   7   2  -1       30.73       26.29      5.49 o
   8   2  -1      109.33      112.77      8.44 o
   9   2  -1      225.72      239.91     11.58 o
  10   2  -1      691.51      668.75     21.17 o
  11   2  -1        2.49       -5.56      8.28 o
  12   2  -1      792.23      825.70     27.05 o
  13   2  -1       16.70       10.63     13.70 o
  14   2  -1      297.23      350.27     26.81 o
   1   3  -1     2654.11     2525.47     18.72 o
   2   3  -1      159.74      169.92      4.89 o
   3   3  -1     2317.81     2218.73     18.26 o
   4   3  -1      266.82      271.44      8.14 o
   5   3  -1     2355.84     2349.77     24.25 o
   6   3  -1       54.65       54.50      5.90 o
   7   3  -1      545.00      568.77     14.56 o
   8   3  -1       62.78       52.19      7.14 o
   9   3  -1      723.21      728.57     18.08 o
  10   3  -1       30.01       19.63      8.43 o
  11   3  -1      322.50      306.94     16.63 o
  12   3  -1       28.59       31.44     12.54 o
  13   3  -1       78.56       79.02     16.56 o
  14   3  -1       41.68       52.63     17.97 o
   1   4  -1     1153.84     1144.63     12.00 o
   2   4  -1    16024.27    16740.83    103.57 o
   3   4  -1     3267.90     3268.79     27.43 o
   4   4  -1     4032.66     4307.95     36.01 o
   5   4  -1       14.91       16.39      5.04 o
   6   4  -1      451.71      457.78     12.50 o
   7   4  -1      121.33      121.76      8.14 o
   8   4  -1      525.97      551.90     15.44 o
   9   4  -1      187.63      205.71     11.01 o
  10   4  -1      448.01      476.72     19.06 o
  11   4  -1       47.92       40.77     10.79 o
  12   4  -1      452.70      524.29     36.17 o
  13   4  -1        0.66       -7.52     14.45 o
   1   5  -1      453.62      447.15      9.55 o
   2   5  -1     3018.02     3166.23     28.15 o
   3   5  -1     7615.69     8036.43     58.50 o
   4   5  -1     4684.35     4846.13     39.15 o
   5   5  -1      330.24      340.93     10.79 o
   6   5  -1       92.33       85.34      7.24 o
   7   5  -1      236.46      225.95     10.50 o
   8   5  -1      413.63      381.16     13.36 o
   9   5  -1      215.33      222.41     13.13 o
  10   5  -1      742.03      745.30     23.38 o
  11   5  -1       92.30      123.58     14.71 o
  12   5  -1       67.33       84.16     18.00 o
  13   5  -1       88.44       70.40     28.50 o
   1   6  -1     1747.80     1624.78     18.92 o
   2   6  -1     1497.84     1497.48     18.74 o
   3   6  -1      692.71      681.59     13.01 o
   4   6  -1       52.02       59.93      6.15 o
   5   6  -1      265.42      276.81     10.27 o
   6   6  -1       15.72       16.53      5.99 o
   7   6  -1       49.84       56.34      7.56 o
   8   6  -1       40.53       29.77      7.36 o
   9   6  -1      950.59      933.83     23.10 o
  10   6  -1      181.32      214.80     15.80 o
  11   6  -1       12.42        9.86     12.49 o
  12   6  -1      408.78      419.12     26.69 o
  13   6  -1       68.20       98.84     23.52 o
   1   7  -1      297.87      299.79      9.95 o
   2   7  -1      380.31      356.18     11.08 o
   3   7  -1      259.50      245.06      9.83 o
   4   7  -1      143.16      122.30      8.19 o
   5   7  -1      280.69      283.11     10.96 o
   6   7  -1      188.72      183.56      9.89 o
   7   7  -1      186.83      189.85     10.85 o
   8   7  -1      511.66      522.04     19.68 o
   9   7  -1      186.98      228.21     15.44 o
  10   7  -1      160.24      157.03     17.17 o
  11   7  -1      237.40      221.64     21.59 o
  12   7  -1      287.26      324.95     27.59 o
   1   8  -1     1367.90     1349.31     19.91 o
   2   8  -1      888.85      862.89     16.58 o
   3   8  -1      564.08      562.08     14.76 o
   4   8  -1       95.21      101.71      8.61 o
   5   8  -1       31.43       27.83      7.38 o
   6   8  -1      213.99      191.49     11.19 o
   7   8  -1        4.60        3.16      8.74 o
   8   8  -1       18.53        0.85      9.02 o
   9   8  -1      226.69      234.86     20.97 o
  10   8  -1      105.23      120.86     19.49 o
  11   8  -1      110.29       92.33     18.19 o
   1   9  -1      445.02      427.81     13.70 o
   2   9  -1      270.10      247.55     11.34 o
   3   9  -1      213.17      194.85     10.74 o
   4   9  -1     1201.39     1135.24     27.04 o
   5   9  -1       19.29        7.55      8.76 o
   6   9  -1      223.11      199.74     14.24 o
   7   9  -1       35.61       32.91     13.08 o
   8   9  -1      165.26      155.48     24.46 o
   9   9  -1        3.36       -2.60     16.10 o
  10   9  -1       37.23       54.59     18.28 o
  11   9  -1      134.16      174.69     28.18 o
   1  10  -1     1227.33     1134.27     32.42 o
   2  10  -1       15.43       21.23      9.08 o
   3  10  -1      270.97      294.40     14.89 o
   4  10  -1        4.67       11.70      9.18 o
   5  10  -1      166.05      178.99     15.76 o
   6  10  -1       15.19       10.45     12.48 o
   7  10  -1        7.39       -2.43     16.29 o
   8  10  -1       12.54       30.22     17.86 o
   9  10  -1      191.92      219.41     23.46 o
  10  10  -1       22.08       20.81     20.19 o
   1  11  -1       16.61       12.62      9.44 o
   2  11  -1      554.14      577.52     21.50 o
   3  11  -1       18.38       27.61     12.49 o
   4  11  -1      382.00      385.09     21.32 o
   5  11  -1        1.24        5.32     13.17 o
   6  11  -1       83.32       89.31     18.02 o
   7  11  -1        0.70        5.17     16.82 o
   8  11  -1       27.60       50.23     23.18 o
   1  12  -1      132.20      176.93     19.45 o
   2  12  -1       14.88       -1.55     13.64 o
   3  12  -1       98.82       70.90     16.64 o
   4  12  -1        5.23       -8.15     14.49 o
   5  12  -1       63.33       62.23     17.23 o
   6  12  -1       15.76       67.43     22.30 o
   7  12  -1       31.50       95.07     26.29 o
   1  13  -1       17.74       37.68     17.66 o
   2  13  -1      101.17      162.92     20.12 o
   3  13  -1        4.28       35.74     16.51 o
   4  13  -1      402.76      483.49     33.21 o
   2   0   0       12.51        7.96      2.10 o
   4   0   0       52.50       71.09      6.38 o
   6   0   0      198.75      208.95     11.45 o
   8   0   0      197.24      150.80     13.43 o
  10   0   0       58.45       55.94     10.86 o
  12   0   0      412.74      379.62     31.18 o
  14   0   0        0.08       -7.22     21.14 o
   1   1   0    18536.35    18313.49    127.00 o
   2   1   0     1408.92     1149.83     11.37 o
   3   1   0     5754.36     5556.06     38.20 o
   4   1   0       36.71       31.03      3.30 o
   5   1   0     2813.36     2651.32     27.05 o
   6   1   0       57.47       61.62      5.86 o
   7   1   0        9.40        6.85      4.15 o
   8   1   0        0.28        4.28      5.06 o
   9   1   0      649.82      661.73     17.59 o
  10   1   0        5.88       -9.29      6.20 o
  11   1   0      269.50      261.54     15.18 o
  12   1   0      144.06      129.51     14.66 o
  13   1   0      160.97      187.78     20.16 o
  14   1   0       49.14       41.56     18.01 o
   0   2   0     4294.58     4564.51     50.98 o
   1   2   0       61.00       62.70      2.81 o
   2   2   0      302.27      294.53      6.02 o
   3   2   0     1051.25     1010.07     14.23 o
   4   2   0     6405.12     6734.14     55.24 o
   5   2   0      277.72      333.79      9.73 o
   6   2   0        5.22        0.49      3.97 o
   7   2   0       45.52       37.18      5.25 o
   8   2   0      554.75      581.01     15.26 o
   9   2   0       74.97       67.24      8.13 o
  10   2   0       21.51       17.16      8.04 o
  11   2   0       20.58       25.25      9.44 o
  12   2   0       28.13       -1.47     13.47 o
  13   2   0        2.29        5.92     14.57 o
  14   2   0       10.19       21.47     16.42 o
   0   3   0        8.39       -1.32      5.03 o
   1   3   0     3919.28     3633.09     25.63 o
   2   3   0        2.35        3.52      2.67 o
   3   3   0      971.92      899.41     18.42 o
   4   3   0       20.43       15.99      4.03 o
   5   3   0     3561.58     3419.70     38.74 o
   6   3   0      658.55      673.47     14.92 o
   7   3   0       90.55      116.13      8.84 o
   8   3   0       32.58       25.32      6.56 o
   9   3   0     1362.86     1362.72     24.11 o
  10   3   0      157.72      141.14     12.30 o
  11   3   0       84.29       80.33     11.85 o
  12   3   0       68.33       57.44     16.45 o
  13   3   0      640.81      654.75     39.95 o
  14   3   0      143.15      141.00     20.44 o
   0   4   0    26114.52    25174.55    219.86 o
   1   4   0      620.00      582.84      9.72 o
   2   4   0      200.11      204.35      6.60 o
   3   4   0     4203.32     4051.15     36.92 o
   4   4   0      204.08      231.41      8.89 o
   5   4   0        2.40        3.49      4.45 o
   6   4   0       24.21       21.56      5.45 o
   7   4   0      400.02      379.79     13.05 o
   8   4   0     5675.34     5401.74     73.16 o
   9   4   0      161.39      144.30     12.09 o
  10   4   0      459.27      460.37     19.52 o
  11   4   0      961.57      973.63     29.40 o
  12   4   0       85.80       42.84     16.20 o
  13   4   0        1.24       -9.72     15.13 o
   0   5   0       16.27       13.17      5.31 o
   1   5   0       10.64        5.62      4.43 o
   2   5   0     1771.33     1950.68     20.95 o
   3   5   0     5571.27     5782.89     48.15 o
   4   5   0      145.48      156.65      7.35 o
   5   5   0      462.63      415.51     11.75 o
   6   5   0     1572.78     1529.19     26.41 o
   7   5   0       34.84       22.82      6.32 o
   8   5   0        0.02        3.97      6.47 o
   9   5   0     2301.05     2130.74     35.38 o
  10   5   0      157.54      178.16     14.08 o
  11   5   0        1.81        1.56     12.31 o
  12   5   0       61.24       76.07     16.92 o
  13   5   0      203.58      209.11     22.65 o
   0   6   0    12192.04    11843.03    126.20 o
   1   6   0      778.10      733.31     13.77 o
   2   6   0        6.70       -3.39      4.03 o
   3   6   0     1387.06     1454.90     20.82 o
   4   6   0      170.89      154.42      8.31 o
   5   6   0      163.58      166.52      8.95 o
   6   6   0        0.75       -3.07      5.28 o
   7   6   0       21.43       16.62      6.24 o
   8   6   0       72.00       72.87      8.84 o
   9   6   0      375.44      372.57     17.78 o
  10   6   0       70.09       90.84     13.99 o
  11   6   0       86.02       88.48     17.47 o
  12   6   0        5.20      -12.92     14.82 o
  13   6   0       14.18       14.54     17.39 o
   0   7   0       13.97       11.23      6.56 o
   1   7   0      112.65      112.91      7.19 o
   2   7   0      317.79      325.84     11.22 o
   3   7   0       39.55       28.72      5.48 o
   4   7   0        7.91       13.38      5.44 o
   5   7   0      332.87      355.30     12.98 o
   6   7   0      802.81      861.23     19.08 o
   7   7   0       39.91       32.96      8.02 o
   8   7   0      120.02      130.66     13.20 o
   9   7   0      281.43      280.50     18.44 o
  10   7   0       28.05       18.04     15.35 o
  11   7   0       36.48       65.34     17.90 o
  12   7   0      188.02      208.91     22.80 o
   0   8   0     2792.50     2652.05     42.69 o
   1   8   0      868.88      890.06     19.61 o
   2   8   0        0.64       -3.11      5.73 o
   3   8   0      585.95      645.55     16.37 o
   4   8   0      128.15      115.18      8.48 o
   5   8   0        1.47        3.01      6.76 o
   6   8   0       27.02       18.08      7.57 o
   7   8   0        3.37        0.14      8.36 o
   8   8   0       92.94       97.43     14.43 o
   9   8   0       43.20       55.50     14.87 o
  10   8   0        3.42      -17.88     15.74 o
  11   8   0      299.74      304.45     29.29 o
   0   9   0       13.84       17.49     11.14 o
   1   9   0      521.78      521.50     15.76 o
   2   9   0     1217.90     1111.99     20.83 o
   3   9   0      105.08       81.99      9.24 o
   4   9   0       37.33       32.86      8.84 o
   5   9   0       70.60       81.77     12.17 o
   6   9   0       12.27        4.58      9.79 o
   7   9   0       18.38       19.52     12.25 o
   8   9   0       44.77       28.22     14.56 o
   9   9   0        3.78       14.04     16.08 o
  10   9   0       65.78       72.14     21.69 o
  11   9   0       24.90       42.07     20.82 o
   0  10   0      226.36      258.34     20.51 o
   1  10   0      446.04      463.40     17.89 o
   2  10   0        0.37       -0.81      9.00 o
   3  10   0      744.08      753.65     23.51 o
   4  10   0       14.97       11.38      9.78 o
   5  10   0       66.87       62.30     14.55 o
   6  10   0        6.47       16.30     18.30 o
   7  10   0        6.89       18.69     17.97 o
   8  10   0      153.70      118.85     22.06 o
   9  10   0       59.43       66.58     21.36 o
  10  10   0        3.33       19.45     18.41 o
   0  11   0        0.08       -4.70     13.72 o
   1  11   0        1.28      -11.99     11.24 o
   2  11   0      163.93      172.37     16.69 o
   3  11   0        9.99       28.92     13.60 o
   4  11   0        7.69      -12.31     13.73 o
   5  11   0        0.76        6.58     16.18 o
   6  11   0      952.25      936.70     39.94 o
   7  11   0        1.83       -4.42     18.08 o
   8  11   0        0.37       18.14     28.44 o
   0  12   0       44.47       26.38     21.46 o
   1  12   0      145.66      147.25     19.19 o
   2  12   0        0.01        8.41     14.58 o
   3  12   0      140.61      131.80     19.32 o
   4  12   0        6.80       -7.21     16.10 o
   5  12   0       28.48        4.31     16.06 o
   6  12   0        6.17       38.60     20.13 o
   7  12   0      148.87      155.59     24.89 o
   0  13   0        0.02        5.21     44.16 o
   1  13   0        0.11       26.13     16.31 o
   2  13   0       56.88       80.42     18.39 o
   3  13   0       12.54       20.28     16.33 o
   4  13   0       15.21       30.04     17.41 o
   2   0   1      124.27       88.14      4.12 o
   4   0   1     6752.11     6360.78     64.74 o
   6   0   1      452.70      464.83     16.24 o
   8   0   1      828.64      927.10     22.42 o
  10   0   1      622.51      617.67     26.07 o
  12   0   1     1658.79     1607.33     62.62 o
  14   0   1       70.01      103.24     29.29 o
   1   1   1     7918.00     7827.11     45.53 o
   2   1   1       17.25        9.50      2.46 o
   3   1   1     9392.54     9034.79     59.14 o
   4   1   1      531.71      533.34      8.88 o
   5   1   1     1678.94     1647.62     20.17 o
   6   1   1     1377.26     1354.14     18.45 o
   7   1   1      327.19      299.07     11.93 o
   8   1   1       76.63       82.36      7.44 o
   9   1   1      695.60      710.77     17.72 o
  10   1   1       19.68        6.08      7.51 o
  11   1   1     1102.65     1077.54     26.50 o
  12   1   1      200.90      158.98     25.07 o
  13   1   1      133.71      107.15     20.05 o
  14   1   1       25.25       35.09     16.35 o
   1   2   1      281.58      272.64      4.61 o
   2   2   1    24846.61    24899.41    155.36 o
   3   2   1      496.92      494.79      8.09 o
   4   2   1      714.34      774.42     16.11 o
   5   2   1      399.54      405.40     10.81 o
   6   2   1      125.77      135.98      7.15 o
   7   2   1       30.00       36.95      5.41 o
   8   2   1      113.72      125.19      8.90 o
   9   2   1      224.31      217.50     11.94 o
  10   2   1      692.37      693.82     21.17 o
  11   2   1        2.58      -13.51      9.01 o
  12   2   1      791.13      802.38     31.20 o
  13   2   1       16.74       19.87     19.88 o
  14   2   1      291.51      290.87     24.61 o
   1   3   1     2670.69     2504.91     22.52 o
   2   3   1      161.51      157.83      5.09 o
   3   3   1     2369.71     2289.22     23.61 o
   4   3   1      268.65      292.51      8.66 o
   5   3   1     2300.96     2303.22     24.59 o
   6   3   1       55.45       52.97      6.10 o
   7   3   1      560.09      568.88     14.46 o
   8   3   1       61.52       62.39      7.68 o
   9   3   1      726.19      747.84     18.95 o
  10   3   1       31.77       31.99      9.62 o
  11   3   1      320.64      315.46     16.97 o
  12   3   1       28.61        9.08     15.76 o
  13   3   1       79.13       80.73     19.22 o
  14   3   1       43.14       38.90     17.90 o
   1   4   1     1152.62     1119.40     13.50 o
   2   4   1    16002.65    16644.31    118.86 o
   3   4   1     3258.22     3234.41     29.06 o
   4   4   1     4037.16     4294.02     39.29 o
   5   4   1       13.31       11.11      5.71 o
   6   4   1      451.73      471.71     12.65 o
   7   4   1      125.14      131.06      8.80 o
   8   4   1      518.45      530.00     15.89 o
   9   4   1      181.10      170.72     13.39 o
  10   4   1      464.03      456.36     19.98 o
  11   4   1       45.14       42.11     13.95 o
  12   4   1      454.92      484.76     29.36 o
  13   4   1        0.74      -10.89     16.72 o
   1   5   1      435.54      437.98     10.71 o
   2   5   1     3022.61     3143.48     33.66 o
   3   5   1     7662.40     8157.55     62.09 o
   4   5   1     4694.00     4871.51     43.00 o
   5   5   1      322.02      313.83     10.79 o
   6   5   1       97.17       96.36      7.53 o
   7   5   1      233.82      228.51     11.43 o
   8   5   1      416.90      415.01     15.36 o
   9   5   1      227.80      234.42     15.99 o
  10   5   1      734.14      722.66     24.41 o
  11   5   1      101.58      107.61     18.83 o
  12   5   1       66.42       71.23     22.86 o
  13   5   1       90.03       92.08     22.86 o
   1   6   1     1729.16     1603.67     20.45 o
   2   6   1     1497.15     1475.74     18.65 o
   3   6   1      683.89      703.63     13.79 o
   4   6   1       52.50       64.48      6.65 o
   5   6   1      275.14      286.53     11.24 o
   6   6   1       12.02        6.12      6.62 o
   7   6   1       47.36       47.34      7.94 o
   8   6   1       37.76       34.99      9.03 o
   9   6   1      945.54      932.96     26.51 o
  10   6   1      176.84      191.51     18.49 o
  11   6   1       13.85       -0.23     14.46 o
  12   6   1      409.29      445.17     28.95 o
  13   6   1       67.71       39.01     22.15 o
   1   7   1      296.31      281.44     10.30 o
   2   7   1      381.54      349.34     11.76 o
   3   7   1      270.56      242.93     10.12 o
   4   7   1      145.26      133.40      8.91 o
   5   7   1      269.31      284.09     12.56 o
   6   7   1      188.65      174.00     11.18 o
   7   7   1      191.62      175.15     11.91 o
   8   7   1      506.04      508.67     21.36 o
   9   7   1      187.57      200.59     18.53 o
  10   7   1      163.04      161.35     20.13 o
  11   7   1      237.04      231.84     22.96 o
  12   7   1      288.92      298.67     38.05 o
   1   8   1     1360.07     1324.24     22.85 o
   2   8   1      888.33      857.13     18.34 o
   3   8   1      562.42      537.96     16.67 o
   4   8   1       96.05       88.70      9.14 o
   5   8   1       33.61       33.19      8.58 o
   6   8   1      215.35      190.37     13.97 o
   7   8   1        6.07       -0.71      8.81 o
   8   8   1       17.72       21.19     12.33 o
   9   8   1      227.98      225.16     23.43 o
  10   8   1      105.80       82.02     30.63 o
  11   8   1      109.51       94.94     19.35 o
   1   9   1      445.47      446.64     15.84 o
   2   9   1      267.22      263.63     15.28 o
   3   9   1      212.71      176.40     12.39 o
   4   9   1     1203.61     1132.08     30.61 o
   5   9   1       19.27       24.14     10.23 o
   6   9   1      219.29      199.33     21.57 o
   7   9   1       34.69        9.17     13.24 o
   8   9   1      162.29      125.43     20.68 o
   9   9   1        3.29        7.92     16.48 o
  10   9   1       37.70       45.14     18.55 o
  11   9   1      134.80      118.29     20.86 o
   1  10   1     1205.93     1162.04     26.33 o
   2  10   1       15.78        9.80      9.42 o
   3  10   1      263.60      297.15     17.15 o
   4  10   1        4.72       13.92     10.25 o
   5  10   1      164.23      119.83     16.32 o
   6  10   1       14.91       33.69     18.65 o
   7  10   1        8.87        5.08     19.84 o
   8  10   1       12.49       10.48     20.41 o
   9  10   1      191.52      181.85     26.23 o
  10  10   1       23.07       13.11     17.90 o
   1  11   1       16.54       13.00     12.05 o
   2  11   1      556.64      533.49     28.39 o
   3  11   1       19.36       49.13     15.93 o
   4  11   1      382.49      404.90     42.66 o
   5  11   1        1.14       -4.75     21.12 o
   6  11   1       84.93       68.44     20.74 o
   7  11   1        0.73       10.53     18.75 o
   8  11   1       27.97        0.52     20.32 o
   1  12   1      133.28      169.18     19.98 o
   2  12   1       14.93       24.34     15.04 o
   3  12   1       97.41       69.01     18.01 o
   4  12   1        5.36       15.60     16.27 o
   5  12   1       66.64       63.60     18.93 o
   6  12   1       15.77       26.09     27.88 o
   7  12   1       32.64       11.21     20.57 o
   1  13   1       17.95       30.79     19.06 o
   2  13   1      101.58      159.52     20.74 o
   3  13   1        4.40       22.59     16.89 o
   4  13   1      403.10      465.40     30.12 o
   0   0   2      995.79     1007.38     24.41 o
   2   0   2    17299.13    16658.98    170.56 o
   4   0   2      598.62      611.66     13.97 o
   6   0   2     4399.32     5288.70     62.87 o
   8   0   2      381.76      414.28     17.70 o
  10   0   2      983.45     1036.70     31.00 o
  12   0   2     1013.08      994.60     47.62 o
  14   0   2      313.77      317.13     39.15 o
   0   1   2     2273.14     2104.86     49.91 o
   1   1   2     6005.09     5742.19     46.03 o
   2   1   2      143.93      141.20      3.91 o
   3   1   2     8034.34     7605.11     50.43 o
   4   1   2       12.27       21.04      3.46 o
   5   1   2     1992.18     1921.76     20.58 o
   6   1   2      472.25      493.86     11.60 o
   7   1   2      319.00      321.37     11.47 o
   8   1   2      170.69      191.33      9.89 o
   9   1   2      859.26      859.57     19.67 o
  10   1   2       16.34        5.27      7.53 o
  11   1   2      588.15      565.81     20.62 o
  12   1   2        3.20       -8.30     13.74 o
  13   1   2      117.04      107.37     18.32 o
  14   1   2       14.45       14.58     16.09 o
   0   2   2        6.23       13.65      3.67 o
   1   2   2      627.01      590.46      6.48 o
   2   2   2      995.44     1204.91     10.62 o
   3   2   2      138.31      145.80      4.89 o
   4   2   2     2345.60     2384.92     22.47 o
   5   2   2      284.41      261.49      9.72 o
   6   2   2     3080.44     3042.13     34.76 o
   7   2   2       78.82       68.98      8.17 o
   8   2   2      395.13      358.87     13.27 o
   9   2   2      275.71      260.27     12.71 o
  10   2   2      830.72      822.39     22.36 o
  11   2   2        9.20       -6.72      9.44 o
  12   2   2      398.97      354.57     26.09 o
  13   2   2       76.53       87.69     17.31 o
  14   2   2      498.27      520.85     32.72 o
   0   3   2     2569.87     2345.16     24.67 o
   1   3   2     3223.46     3124.01     21.98 o
   2   3   2      675.01      663.92      8.41 o
   3   3   2     2800.75     2854.59     23.28 o
   4   3   2       53.81       59.39      5.32 o
   5   3   2     1475.67     1475.43     19.80 o
   6   3   2       19.75       14.18      4.69 o
   7   3   2      602.51      587.49     16.46 o
   8   3   2       69.69       73.87      8.65 o
   9   3   2      561.12      534.58     17.79 o
  10   3   2       12.67       14.25     10.10 o
  11   3   2      119.18      113.01     13.78 o
  12   3   2       47.54       40.88     15.83 o
  13   3   2       41.12       12.40     14.82 o
  14   3   2       10.10      -18.50     18.98 o
   0   4   2      429.98      437.09     11.45 o
   1   4   2     1307.28     1287.16     12.99 o
   2   4   2      796.84      940.25     12.96 o
   3   4   2     2710.26     2814.41     25.43 o
   4   4   2     1203.68     1230.31     22.71 o
   5   4   2       82.29       85.44      6.99 o
   6   4   2      475.51      473.07     14.05 o
   7   4   2       64.58       59.31      7.46 o
   8   4   2       93.79       95.26      9.90 o
   9   4   2      299.71      277.57     13.86 o
  10   4   2      933.10      870.77     33.23 o
  11   4   2        8.44       17.74     14.95 o
  12   4   2      205.46      188.56     22.29 o
  13   4   2       17.45       24.92     17.69 o
   0   5   2     1439.11     1409.91     24.32 o
   1   5   2     1182.37     1128.91     14.53 o
   2   5   2     2451.95     2529.35     25.35 o
   3   5   2     5634.21     6102.58     51.75 o
   4   5   2      382.90      415.08     12.66 o
   5   5   2     1289.12     1305.26     26.83 o
   6   5   2      434.09      436.01     15.41 o
   7   5   2     1415.60     1348.46     22.65 o
   8   5   2     4089.87     4098.92     48.56 o
   9   5   2      276.79      280.22     16.49 o
  10   5   2      197.91      200.37     15.17 o
  11   5   2      502.24      471.81     29.04 o
  12   5   2       11.00       -9.04     15.58 o
  13   5   2       27.83       22.93     17.16 o
   0   6   2       10.06        8.57      7.75 o
   1   6   2     1478.83     1333.56     18.55 o
   2   6   2      140.52      120.28      7.13 o
   3   6   2      253.97      249.28     12.43 o
   4   6   2       25.03       24.90      5.53 o
   5   6   2      480.27      539.05     16.63 o
   6   6   2      229.52      231.31     12.01 o
   7   6   2      236.23      232.01     13.22 o
   8   6   2      241.09      274.56     16.66 o
   9   6   2      666.19      639.17     24.18 o
  10   6   2        9.07       -2.19     13.59 o
  11   6   2       79.18       67.52     26.26 o
  12   6   2      283.62      274.89     25.26 o
  13   6   2      148.30      196.05     24.48 o
   0   7   2     1479.03     1520.83     33.28 o
   1   7   2      494.15      487.40     19.61 o
   2   7   2      332.51      317.96     12.91 o
   3   7   2      412.62      403.61     14.31 o
   4   7   2       59.90       85.73     10.46 o
   5   7   2      252.82      261.28     12.67 o
   6   7   2      111.28      100.32     10.64 o
   7   7   2      110.78      101.78     13.72 o
   8   7   2       27.12       19.17     10.05 o
   9   7   2      139.40      133.38     20.38 o
  10   7   2      100.83       95.62     24.37 o
  11   7   2       12.16       13.00     16.16 o
  12   7   2        0.09       -0.61     16.32 o
   0   8   2       80.45       60.87     14.01 o
   1   8   2      923.38      885.57     22.02 o
   2   8   2      443.58      423.11     14.90 o
   3   8   2      540.71      525.65     16.94 o
   4   8   2       43.97       33.13      8.54 o
   5   8   2      206.51      225.34     13.24 o
   6   8   2       33.86       39.58     11.16 o
   7   8   2       37.30       30.49     10.64 o
   8   8   2       64.32       61.82     16.98 o
   9   8   2        8.94       -0.27     16.89 o
  10   8   2      165.36      138.91     22.72 o
  11   8   2       50.41       74.93     19.18 o
   0   9   2    17373.35    16777.79    192.82 o
   1   9   2      635.86      612.03     20.53 o
   2   9   2     1316.32     1242.54     24.96 o
   3   9   2       86.70       92.15     10.70 o
   4   9   2       16.89        8.20      9.55 o
   5   9   2       13.33        0.23      9.37 o
   6   9   2      141.71      130.42     15.02 o
   7   9   2        3.60        8.52     18.41 o
   8   9   2      163.82      183.24     23.02 o
   9   9   2        3.60        9.39     17.55 o
  10   9   2       59.03       60.42     20.41 o
   0  10   2      257.67      263.25     22.62 o
   1  10   2     1398.46     1364.83     32.57 o
   2  10   2        2.18        6.20      9.68 o
   3  10   2      110.91      120.73     13.06 o
   4  10   2       26.02       25.42     10.98 o
   5  10   2      302.56      293.26     24.15 o
   6  10   2        4.63        4.31     17.71 o
   7  10   2       81.43       72.89     21.47 o
   8  10   2        8.20       -7.26     18.49 o
   9  10   2       42.06       70.23     22.63 o
   0  11   2       86.94       57.10     22.40 o
   1  11   2       22.79       22.44     16.29 o
   2  11   2       29.66       41.49     15.59 o
   3  11   2       61.22       36.53     16.51 o
   4  11   2      103.16      105.13     19.48 o
   5  11   2        8.57        7.31     16.56 o
   6  11   2       84.99       68.07     21.65 o
   7  11   2        4.32      -20.83     19.52 o
   8  11   2      340.12      278.18     34.64 o
   0  12   2       52.18       88.63     51.92 o
   1  12   2       38.72       62.02     17.01 o
   2  12   2       30.40       26.12     16.59 o
   3  12   2       72.14       98.49     18.74 o
   4  12   2       20.05        9.64     16.13 o
   5  12   2      228.09      211.78     24.45 o
   6  12   2        7.69       19.44     21.52 o
   0  13   2      465.26      479.90     62.74 o
   1  13   2       17.32       29.25     17.92 o
   2  13   2      110.90      114.51     27.50 o
   3  13   2        3.54      -24.53     16.35 o
   4  13   2        6.31       51.58     18.94 o
   2   0   3    26420.60    26723.90    270.08 o
   4   0   3    10547.00    10187.70     96.74 o
   6   0   3     1116.04     1190.35     24.50 o
   8   0   3      147.27      175.30     18.89 o
  10   0   3      181.79      203.15     18.04 o
  12   0   3      693.46      659.53     46.03 o
  14   0   3       82.82       50.60     48.26 o
   1   1   3    13968.43    13730.55    152.35 o
   2   1   3     4633.12     4570.87     38.93 o
   3   1   3      220.56      208.73      4.80 o
   4   1   3       16.34       23.33      3.77 o
   5   1   3     1855.63     1906.32     20.93 o
   6   1   3     1049.37     1023.88     16.16 o
   7   1   3     1170.95     1156.10     20.99 o
   8   1   3        3.90        6.06      5.71 o
   9   1   3     1267.19     1259.18     28.27 o
  10   1   3       99.59       83.51     10.16 o
  11   1   3      593.54      546.93     21.01 o
  12   1   3      104.64       77.40     16.73 o
  13   1   3      127.75      168.22     20.79 o
  14   1   3       87.49       49.96     18.12 o
   1   2   3      277.35      276.87      6.01 o
   2   2   3     2907.31     2921.75     21.45 o
   3   2   3       59.36       64.48      4.01 o
   4   2   3     2569.01     2424.01     22.17 o
   5   2   3      198.82      200.97     12.03 o
   6   2   3      297.30      301.17     10.25 o
   7   2   3      224.95      221.27     10.26 o
   8   2   3        4.71        3.00      6.40 o
   9   2   3       76.61       47.86      7.96 o
  10   2   3      109.61      109.07     14.34 o
  11   2   3       22.45        8.31     10.64 o
  12   2   3      788.29      747.94     35.70 o
  13   2   3       15.78       19.70     15.45 o
  14   2   3       68.11       77.57     19.12 o
   1   3   3     3801.84     3521.62     24.55 o
   2   3   3       33.74       34.30      3.50 o
   3   3   3      208.35      220.03      6.18 o
   4   3   3      608.18      599.84     11.68 o
   5   3   3      160.87      137.67      7.71 o
   6   3   3       35.67       27.87      6.01 o
   7   3   3     1485.14     1418.92     23.35 o
   8   3   3       17.33       26.76      6.83 o
   9   3   3     1614.18     1560.87     30.89 o
  10   3   3       19.52       15.67      9.90 o
  11   3   3       35.31       13.09     14.47 o
  12   3   3      177.71      139.56     20.96 o
  13   3   3       59.77       64.51     18.38 o
  14   3   3       15.19       13.85     16.91 o
   1   4   3     1455.42     1472.49     14.76 o
   2   4   3     2597.83     2748.78     24.43 o
   3   4   3     1533.44     1624.53     18.70 o
   4   4   3     8881.99     9010.00     76.43 o
   5   4   3      143.93      145.00      8.65 o
   6   4   3      197.01      199.96     11.65 o
   7   4   3       86.27       78.47      8.94 o
   8   4   3      945.11      914.13     22.45 o
   9   4   3       37.65       27.87      8.89 o
  10   4   3     1512.60     1507.70     35.78 o
  11   4   3       41.07       71.59     16.68 o
  12   4   3       94.34      104.74     19.04 o
  13   4   3       32.13       27.48     16.77 o
   1   5   3     1953.63     1968.45     25.86 o
   2   5   3     2598.34     2858.51     30.05 o
   3   5   3     1246.74     1363.64     19.31 o
   4   5   3      843.00      930.94     16.83 o
   5   5   3     1445.66     1515.54     22.83 o
   6   5   3      431.93      402.25     14.89 o
   7   5   3      791.92      770.86     20.08 o
   8   5   3      263.20      275.08     14.89 o
   9   5   3      339.12      301.50     16.52 o
  10   5   3       19.14       17.06     11.74 o
  11   5   3       50.87       55.65     17.12 o
  12   5   3      121.94      140.23     20.55 o
  13   5   3       11.01       29.88     17.78 o
   1   6   3      330.85      331.11     10.69 o
   2   6   3       67.53       66.76      6.86 o
   3   6   3       20.86       15.26      5.96 o
   4   6   3      769.00      717.81     17.40 o
   5   6   3      384.12      428.34     16.18 o
   6   6   3       74.72       90.78      9.79 o
   7   6   3      673.18      700.90     33.28 o
   8   6   3       65.36       63.22     10.62 o
   9   6   3      158.22      163.58     18.15 o
  10   6   3       60.15       48.83     20.87 o
  11   6   3      335.10      300.37     25.40 o
  12   6   3      277.76      235.32     24.97 o
   1   7   3      293.48      270.68     11.19 o
   2   7   3      281.99      270.49     11.54 o
   3   7   3       70.56       73.06      8.45 o
   4   7   3      621.27      623.60     20.54 o
   5   7   3       11.43       10.33      7.82 o
   6   7   3        3.66       -1.87      7.22 o
   7   7   3      126.46       93.64     12.42 o
   8   7   3       56.21       52.56     11.28 o
   9   7   3      544.37      523.43     31.78 o
  10   7   3      719.92      755.10     58.01 o
  11   7   3       51.99       46.43     25.56 o
  12   7   3      102.36      144.77     22.41 o
   1   8   3      244.33      253.04     12.65 o
   2   8   3      100.32       78.35      9.86 o
   3   8   3      371.36      371.68     16.06 o
   4   8   3      483.13      467.08     18.18 o
   5   8   3      105.57       82.33     11.59 o
   6   8   3       12.20        3.65     11.54 o
   7   8   3       81.21       88.22     14.17 o
   8   8   3       20.27        3.64     17.12 o
   9   8   3      126.47       89.76     20.15 o
  10   8   3       40.46       27.86     22.21 o
  11   8   3      330.40      315.80     29.20 o
   1   9   3      470.42      418.02     17.81 o
   2   9   3        7.73        5.21      7.83 o
   3   9   3       31.21       56.12      9.95 o
   4   9   3      153.25      104.11     12.38 o
   5   9   3       69.74       40.67     11.19 o
   6   9   3      202.07      196.88     16.66 o
   7   9   3       93.96       67.99     20.62 o
   8   9   3       69.23       51.12     21.29 o
   9   9   3       49.78       50.82     19.58 o
  10   9   3      299.77      326.86     29.15 o
   1  10   3      246.95      236.06     19.76 o
   2  10   3      200.91      195.53     15.16 o
   3  10   3      269.17      254.00     16.62 o
   4  10   3       38.05       21.57     12.40 o
   5  10   3      256.17      230.34     22.42 o
   6  10   3      105.64       76.34     20.92 o
   7  10   3       69.13       85.24     22.32 o
   8  10   3       24.96       16.53     20.16 o
   9  10   3       25.68       10.00     23.94 o
   1  11   3        6.89       -0.10     15.85 o
   2  11   3      477.82      488.86     27.61 o
   3  11   3       26.52       28.95     16.97 o
   4  11   3       16.69        3.10     21.23 o
   5  11   3       18.81       18.50     16.99 o
   6  11   3      142.49      149.94     24.85 o
   7  11   3        1.40      -21.58     19.36 o
   8  11   3       46.24       61.28     22.69 o
   1  12   3        2.78       -4.88     15.42 o
   2  12   3        9.81        8.85     15.81 o
   3  12   3       59.47       60.59     17.67 o
   4  12   3        6.68       -9.89     16.79 o
   5  12   3      112.16       95.88     23.54 o
   6  12   3        5.04      -14.02     19.78 o
   1  13   3       18.25       25.52     16.51 o
   2  13   3      181.55      232.50     25.31 o
   3  13   3        0.14      -23.58     18.46 o
   4  13   3       53.26       78.02     22.80 o
   2   0   4    53958.83    55653.82   1008.84 o
   4   0   4      343.93      354.83     10.41 o
   6   0   4     1196.71     1168.52     27.68 o
   8   0   4      501.44      493.57     22.61 o
  10   0   4      733.80      677.39     29.90 o
  12   0   4      229.15      239.79     43.84 o
  14   0   4       29.10      -17.51     22.76 o
   0   1   4    15106.34    14861.75    231.57 o
   1   1   4     7927.10     7771.84    100.00 o
   2   1   4     6337.21     6002.79     71.29 o
   3   1   4     1817.79     1945.28     21.88 o
   4   1   4       22.04       18.62      3.57 o
   5   1   4      853.31      860.63     12.66 o
   6   1   4       10.00       11.98      4.92 o
   7   1   4     2331.32     2326.08     30.12 o
   8   1   4      111.01      110.54      9.18 o
   9   1   4      322.23      320.43     14.91 o
  10   1   4        8.26      -11.27      7.51 o
  11   1   4      326.29      292.75     18.65 o
  12   1   4       61.63       57.03     16.77 o
  13   1   4      300.98      286.10     25.07 o
  14   1   4       31.42       40.60     18.18 o
   0   2   4     3239.71     3490.79     85.91 o
   1   2   4       91.65       78.53     16.79 o
   2   2   4      891.24      841.21     13.97 o
   3   2   4      160.10      168.08      5.56 o
   4   2   4      473.60      470.94     10.32 o
   5   2   4      234.14      227.70      9.33 o
   6   2   4     1250.39     1222.33     19.88 o
   7   2   4      168.53      167.47      9.89 o
   8   2   4      727.82      698.72     18.67 o
   9   2   4       22.19       16.21      8.25 o
  10   2   4      181.24      202.86     14.36 o
  11   2   4       13.39        1.48     11.03 o
  12   2   4       18.96       25.10     17.11 o
  13   2   4       41.09       15.29     16.62 o
  14   2   4       16.44        0.90     17.15 o
   0   3   4       79.38       70.59      9.75 o
   1   3   4      707.32      636.29     12.01 o
   2   3   4      164.10      163.22      5.29 o
   3   3   4      150.92      152.83      6.39 o
   4   3   4       90.19       88.92      6.26 o
   5   3   4      525.61      499.43     13.24 o
   6   3   4       19.69       11.70      6.31 o
   7   3   4     2078.84     2081.60     34.43 o
   8   3   4      156.46      154.46     11.16 o
   9   3   4      850.93      841.44     22.26 o
  10   3   4       25.86        6.28      8.13 o
  11   3   4       96.75       91.67     17.15 o
  12   3   4      154.92      193.67     22.54 o
  13   3   4      751.54      712.04     36.95 o
   0   4   4       23.95       44.56      9.13 o
   1   4   4      733.55      772.41     10.94 o
   2   4   4     7604.99     7676.05     58.50 o
   3   4   4      420.01      433.38     11.07 o
   4   4   4       54.72       52.02      7.10 o
   5   4   4      746.27      768.55     17.74 o
   6   4   4     1370.89     1336.22     24.66 o
   7   4   4      796.31      748.67     21.24 o
   8   4   4     3888.10     3758.25     49.81 o
   9   4   4      114.39      108.77     12.07 o
  10   4   4      320.08      330.54     18.02 o
  11   4   4      342.36      344.91     25.97 o
  12   4   4       76.99       73.29     17.85 o
  13   4   4      134.84      137.16     22.12 o
   0   5   4       24.18       13.59      7.70 o
   1   5   4     1226.58     1284.98     20.29 o
   2   5   4      337.00      422.58     11.97 o
   3   5   4     1025.50     1090.28     17.67 o
   4   5   4      749.88      758.45     17.07 o
   5   5   4      519.39      538.96     16.21 o
   6   5   4      219.58      219.29     13.93 o
   7   5   4     1584.18     1546.08     30.66 o
   8   5   4       60.56       73.82     11.29 o
   9   5   4     1348.94     1233.67     29.27 o
  10   5   4      382.48      395.52     23.77 o
  11   5   4       32.53       29.22     15.74 o
  12   5   4       60.00       58.90     19.15 o
  13   5   4      174.73      171.20     24.01 o
   0   6   4     1293.28     1228.18     30.36 o
   1   6   4       45.41       29.12      6.52 o
   2   6   4      581.47      580.42     14.81 o
   3   6   4       20.44       19.79      6.64 o
   4   6   4       50.23       46.38      8.63 o
   5   6   4      531.04      558.58     18.90 o
   6   6   4      252.19      241.36     14.66 o
   7   6   4      252.91      250.10     15.80 o
   8   6   4      110.16      113.60     13.29 o
   9   6   4      171.89      137.34     13.81 o
  10   6   4      145.27      157.64     20.11 o
  11   6   4       62.99       97.08     26.59 o
  12   6   4        6.15        7.81     17.24 o
   0   7   4       24.23        6.20      9.73 o
   1   7   4       43.83       31.37      8.95 o
   2   7   4      440.31      404.67     15.52 o
   3   7   4       21.89       23.01      8.11 o
   4   7   4       54.87       67.61      9.67 o
   5   7   4       49.58       38.58     10.47 o
   6   7   4        7.10       19.88      9.61 o
   7   7   4      390.31      368.34     25.23 o
   8   7   4      307.37      301.47     18.24 o
   9   7   4      147.21      140.66     21.18 o
  10   7   4      130.62      131.83     25.15 o
  11   7   4       11.58       -0.32     24.31 o
  12   7   4       68.99       46.45     19.28 o
   0   8   4      723.22      689.39     45.96 o
   1   8   4       59.98       60.01     11.47 o
   2   8   4      213.47      199.95     13.36 o
   3   8   4      118.60      100.56     11.18 o
   4   8   4       10.36        1.43      8.61 o
   5   8   4      222.77      195.65     15.12 o
   6   8   4      302.95      287.93     26.14 o
   7   8   4       79.73       76.09     13.53 o
   8   8   4       19.39        1.08     14.86 o
   9   8   4      142.52       99.50     30.60 o
  10   8   4       20.76       23.73     19.44 o
  11   8   4       70.42       41.69     18.88 o
   0   9   4       74.30       76.19     15.82 o
   1   9   4      235.98      222.26     15.10 o
   2   9   4      686.63      639.36     22.48 o
   3   9   4      114.34       94.86     12.31 o
   4   9   4      220.22      162.57     14.76 o
   5   9   4       36.58       48.87     17.56 o
   6   9   4      206.08      150.71     20.55 o
   7   9   4      165.68      133.12     23.30 o
   8   9   4      130.74      154.81     25.63 o
   9   9   4        2.56       -2.21     17.92 o
  10   9   4      126.74       87.26     33.35 o
   0  10   4       35.69       26.25     13.58 o
   1  10   4      111.63      124.13     11.63 o
   2  10   4      239.11      211.83     16.14 o
   3  10   4      177.52      191.36     15.95 o
   4  10   4       97.29       91.25     18.41 o
   5  10   4      309.63      287.51     24.44 o
   6  10   4        2.05       13.89     19.55 o
   7  10   4       41.86       48.16     21.05 o
   8  10   4       82.52       90.85     24.10 o
   9  10   4       27.11       48.87     22.97 o
   0  11   4        1.10        3.68     20.90 o
   1  11   4        7.59        9.67     14.40 o
   2  11   4       37.81       53.79     16.14 o
   3  11   4       11.13      -13.55     14.77 o
   4  11   4      158.26      133.71     21.41 o
   5  11   4        8.32        7.34     19.26 o
   6  11   4      238.73      234.43     31.33 o
   7  11   4       11.75       11.37     23.15 o
   8  11   4       84.51       45.75     22.15 o
   0  12   4      142.30      180.69     29.71 o
   1  12   4       23.27       35.07     16.90 o
   2  12   4        4.58        4.23     15.95 o
   3  12   4       21.73      115.47     44.55 o
   4  12   4        0.34       -6.57     19.89 o
   5  12   4      126.62      114.33     24.40 o
   6  12   4       50.32       35.05     22.56 o
   0  13   4       80.33       72.60     26.94 o
   1  13   4        3.41       10.71     17.09 o
   2  13   4       15.29       24.40     19.31 o
   3  13   4       10.16       -9.08     19.06 o
   2   0   5     1324.13     1634.70     49.98 o
   4   0   5     1211.52     1327.82     23.04 o
   6   0   5     1351.08     1247.34     41.69 o
   8   0   5      267.46      283.45     23.02 o
  10   0   5     2608.25     2442.44     52.14 o
  12   0   5      303.63      304.28     33.36 o
  14   0   5      309.57      316.70     36.98 o
   1   1   5      375.32      387.97     11.99 o
   2   1   5      965.85     1074.85     24.96 o
   3   1   5      903.18      898.63     14.05 o
   4   1   5       24.64       15.25      4.28 o
   5   1   5      497.82      457.58     10.99 o
   6   1   5      181.38      173.46      8.69 o
   7   1   5      623.24      620.93     15.36 o
   8   1   5      450.71      442.13     15.25 o
   9   1   5       35.33       17.01      9.90 o
  10   1   5       10.83       -5.10      8.35 o
  11   1   5     1823.92     1770.06     37.50 o
  12   1   5       70.67       28.21     16.25 o
  13   1   5       58.22       47.25     17.47 o
   1   2   5      326.00      321.10     25.44 o
   2   2   5       43.12       63.02      4.24 o
   3   2   5       66.40       64.67      5.96 o
   4   2   5     1881.37     1957.07     19.07 o
   5   2   5       74.61       82.73      6.64 o
   6   2   5      762.76      811.60     19.67 o
   7   2   5      125.23      128.43      9.10 o
   8   2   5      260.95      269.04     12.68 o
   9   2   5       85.47       74.69     10.04 o
  10   2   5     1977.74     1942.36     36.27 o
  11   2   5       25.42       32.51     13.70 o
  12   2   5       42.97       31.62     16.17 o
  13   2   5        3.71        3.49     15.76 o
   1   3   5      347.14      334.21     13.38 o
   2   3   5       27.66       26.24      4.72 o
   3   3   5      101.20       93.13      5.43 o
   4   3   5      510.04      500.78     10.65 o
   5   3   5      636.17      662.60     15.51 o
   6   3   5       52.46       56.43     10.15 o
   7   3   5      861.56      793.94     19.54 o
   8   3   5       32.32       23.13      8.26 o
   9   3   5      198.29      167.11     12.71 o
  10   3   5       23.36       11.30      9.41 o
  11   3   5      525.80      525.03     28.23 o
  12   3   5       30.47       25.18     16.31 o
  13   3   5       60.06       89.36     21.06 o
   1   4   5      170.44      172.99      6.80 o
   2   4   5      819.33      875.70     11.80 o
   3   4   5       20.13       22.98      4.75 o
   4   4   5       96.78      126.63      8.15 o
   5   4   5     1040.86     1095.38     19.61 o
   6   4   5     3652.33     3688.04     44.74 o
   7   4   5      810.97      753.09     20.11 o
   8   4   5      341.88      321.13     14.62 o
   9   4   5       84.44       84.59     11.69 o
  10   4   5      177.09      178.24     16.00 o
  11   4   5       28.04        3.55     15.27 o
  12   4   5       47.83       67.31     20.73 o
  13   4   5        3.93        5.39     18.31 o
   1   5   5      648.58      741.91     13.76 o
   2   5   5      403.40      405.72     10.89 o
   3   5   5     1779.11     1845.99     25.41 o
   4   5   5     1550.44     1549.76     24.74 o
   5   5   5      803.44      772.70     19.90 o
   6   5   5      588.69      579.60     19.39 o
   7   5   5       19.46       25.23      9.93 o
   8   5   5     1102.85     1078.36     27.42 o
   9   5   5      207.81      197.74     14.53 o
  10   5   5      677.27      674.46     30.53 o
  11   5   5      207.83      235.62     22.58 o
  12   5   5       34.30       23.81     16.83 o
   1   6   5      416.30      388.76     14.20 o
   2   6   5        2.13        4.88      6.23 o
   3   6   5       97.11       92.80      8.88 o
   4   6   5      485.64      483.41     18.43 o
   5   6   5      335.99      307.69     14.72 o
   6   6   5       20.52       14.66      8.80 o
   7   6   5      236.92      211.33     15.06 o
   8   6   5      142.60      141.75     13.98 o
   9   6   5      763.05      780.96     29.46 o
  10   6   5      262.46      262.21     22.87 o
  11   6   5      158.92      138.05     21.24 o
  12   6   5      135.38      151.13     22.58 o
   1   7   5      128.34      133.84     10.44 o
   2   7   5       36.05       33.61      8.12 o
   3   7   5       48.50       45.72      9.32 o
   4   7   5      260.79      229.27     17.03 o
   5   7   5      140.15      145.77     13.81 o
   6   7   5        6.60       -8.50     10.00 o
   7   7   5      275.43      279.23     18.47 o
   8   7   5       56.06       53.68     13.43 o
   9   7   5       58.55       53.15     18.78 o
  10   7   5       15.51       -2.35     16.47 o
  11   7   5      148.03      102.52     20.88 o
   1   8   5      511.67      471.41     18.09 o
   2   8   5      500.85      531.33     19.15 o
   3   8   5      237.76      222.28     13.98 o
   4   8   5      132.46      138.93     12.61 o
   5   8   5      316.17      269.95     17.30 o
   6   8   5      334.06      332.56     19.48 o
   7   8   5      121.54      142.56     18.48 o
   8   8   5       34.64       28.59     16.62 o
   9   8   5      216.86      248.73     25.48 o
  10   8   5      178.28      181.31     24.42 o
  11   8   5       20.18       40.60     18.45 o
   1   9   5       28.49       15.50     10.12 o
   2   9   5     1086.15     1087.85     26.25 o
   3   9   5      396.50      369.02     19.68 o
   4   9   5      504.92      452.32     19.92 o
   5   9   5       52.11       65.34     12.97 o
   6   9   5        2.88       12.90     15.42 o
   7   9   5       11.51       10.77     20.41 o
   8   9   5       10.63       -5.86     18.73 o
   9   9   5        9.83        6.09     20.73 o
  10   9   5       55.05       45.13     21.00 o
   1  10   5      618.92      595.92     23.05 o
   2  10   5       93.11       92.10     12.87 o
   3  10   5      149.96      155.04     16.77 o
   4  10   5        2.68      -16.98     14.22 o
   5  10   5      315.99      293.63     29.07 o
   6  10   5        7.64       13.78     19.85 o
   7  10   5       95.97      152.56     25.84 o
   8  10   5       19.99       20.11     20.30 o
   9  10   5      179.24      195.32     29.75 o
   1  11   5       18.05       -1.76     14.53 o
   2  11   5       26.82       38.66     17.08 o
   3  11   5       17.60       20.02     17.08 o
   4  11   5      383.17      316.22     29.58 o
   5  11   5       25.90       25.22     20.65 o
   6  11   5       48.09       50.63     28.53 o
   7  11   5        5.76        5.57     34.14 o
   1  12   5       64.73       54.31     17.71 o
   2  12   5       49.69       58.56     17.97 o
   3  12   5       13.35       24.61     21.12 o
   4  12   5       13.13       18.79     20.36 o
   5  12   5       27.43       48.46     22.47 o
   1  13   5       14.07       11.85     20.12 o
   2  13   5        4.51        9.17     20.19 o
   0   0   6     1568.43     1816.99     50.00 o
   2   0   6     6273.09     6696.09    116.97 o
   4   0   6    11974.91    12802.07    209.23 o
   6   0   6     1510.70     1790.23     33.03 o
   8   0   6     2002.49     1900.68     39.77 o
  10   0   6      318.25      299.49     22.21 o
  12   0   6       88.71      107.23     24.88 o
   0   1   6      696.60      637.34     20.72 o
   1   1   6      963.42      979.18     21.76 o
   2   1   6      124.26      161.75     15.28 o
   3   1   6     1535.56     1539.07     22.40 o
   4   1   6      957.60     1002.28     15.58 o
   5   1   6     1309.47     1182.97     14.93 o
   6   1   6      457.56      478.18     12.44 o
   7   1   6      140.23      113.39      8.96 o
   8   1   6      194.91      197.39     11.33 o
   9   1   6      111.39      108.00     10.18 o
  10   1   6       29.23       24.52      9.49 o
  11   1   6       65.66       63.67     13.10 o
  12   1   6        4.50       -4.79     13.28 o
  13   1   6      583.78      558.33     32.03 o
   0   2   6     2228.55     2554.08     72.89 o
   1   2   6      150.36      159.65     11.44 o
   2   2   6      954.18      974.03     20.19 o
   3   2   6       10.64        0.05      4.52 o
   4   2   6      209.08      247.04      7.86 o
   5   2   6      135.18      137.86      7.88 o
   6   2   6      356.97      353.46     12.53 o
   7   2   6      267.63      274.78     12.06 o
   8   2   6     1766.65     1800.62     27.86 o
   9   2   6       40.70       43.23      9.24 o
  10   2   6      354.60      281.66     16.61 o
  11   2   6        2.48       -5.72     15.13 o
  12   2   6       17.15        4.41     16.06 o
  13   2   6       66.98       65.13     18.52 o
   0   3   6      319.84      319.62     18.17 o
   1   3   6      683.81      694.78     23.72 o
   2   3   6       42.95       45.86      4.82 o
   3   3   6      188.63      183.74      7.83 o
   4   3   6       67.58       68.08      5.10 o
   5   3   6     1459.51     1414.34     20.86 o
   6   3   6       48.56       71.19      8.37 o
   7   3   6      362.44      353.88     14.91 o
   8   3   6      149.76      132.67     11.21 o
   9   3   6       74.33       65.25     11.86 o
  10   3   6      133.89      120.53     12.89 o
  11   3   6       63.50       64.36     17.11 o
  12   3   6       82.80       37.96     18.44 o
  13   3   6      214.55      219.67     25.46 o
   0   4   6        5.61        9.03      9.45 o
   1   4   6      314.08      339.40      9.74 o
   2   4   6       24.87       18.79      4.53 o
   3   4   6       74.46       84.02      5.58 o
   4   4   6      137.70      147.94      8.44 o
   5   4   6      360.90      385.66     13.37 o
   6   4   6      742.13      734.89     18.25 o
   7   4   6      798.27      760.45     20.13 o
   8   4   6      269.49      229.27     13.81 o
   9   4   6       43.85       43.18      9.87 o
  10   4   6      395.98      395.20     21.36 o
  11   4   6       10.71       18.37     15.42 o
  12   4   6       30.75       32.91     17.42 o
  13   4   6       21.92      -11.43     17.90 o
   0   5   6      964.73     1066.98     20.38 o
   1   5   6      216.70      230.01      9.10 o
   2   5   6     2211.29     2260.59     25.40 o
   3   5   6      893.15      941.51     19.85 o
   4   5   6       14.96       10.28      7.58 o
   5   5   6     2249.58     2252.29     33.39 o
   6   5   6      640.16      615.15     23.72 o
   7   5   6     1015.74      980.73     32.05 o
   8   5   6     1176.03     1176.88     28.42 o
   9   5   6       42.69       30.81     10.74 o
  10   5   6      378.34      409.22     31.87 o
  11   5   6       56.45       46.79     16.92 o
  12   5   6        4.52       17.22     16.49 o
   0   6   6      272.53      256.38     17.49 o
   1   6   6      129.91      133.60      9.99 o
   2   6   6       82.69       88.81      8.57 o
   3   6   6      159.74      159.81      9.62 o
   4   6   6      160.98      154.71     11.88 o
   5   6   6      182.69      176.14     13.34 o
   6   6   6       42.07       30.61     10.32 o
   7   6   6      583.82      576.18     21.08 o
   8   6   6      890.03      926.91     26.23 o
   9   6   6      207.50      257.99     19.79 o
  10   6   6       81.17      104.33     18.92 o
  11   6   6       29.63       36.90     16.71 o
  12   6   6      119.91       80.85     19.68 o
   0   7   6       19.74       17.38     11.31 o
   1   7   6      212.84      210.18     14.65 o
   2   7   6      152.15      144.78     10.87 o
   3   7   6       31.56       33.98      8.19 o
   4   7   6       28.44       31.03      9.91 o
   5   7   6      325.01      332.13     18.09 o
   6   7   6       85.24       94.74     13.46 o
   7   7   6      126.25      143.60     14.57 o
   8   7   6       14.39       -2.65     12.85 o
   9   7   6       20.80       -5.18     15.95 o
  10   7   6      190.46      164.01     23.72 o
  11   7   6       27.88       38.44     17.85 o
   0   8   6       79.93       74.74     14.78 o
   1   8   6      321.65      281.87     14.89 o
   2   8   6      649.78      617.69     20.41 o
   3   8   6      223.18      208.97     13.92 o
   4   8   6      260.73      265.36     14.89 o
   5   8   6      185.80      161.52     15.28 o
   6   8   6       49.71       64.57     12.89 o
   7   8   6      330.59      346.06     32.34 o
   8   8   6      230.35      246.60     28.82 o
   9   8   6       93.93       82.43     21.37 o
  10   8   6       35.35       41.96     19.83 o
   0   9   6     1819.64     1837.72     50.82 o
   1   9   6      107.80       89.88     12.18 o
   2   9   6     2245.12     2159.30     40.68 o
   3   9   6      355.28      350.83     17.87 o
   4   9   6       45.31       40.48     10.51 o
   5   9   6       19.75       26.10     14.32 o
   6   9   6      173.07      155.52     24.52 o
   7   9   6       14.13       18.73     19.85 o
   8   9   6       12.75       61.45     22.18 o
   9   9   6        9.02        6.23     21.78 o
   0  10   6      741.97      760.09     34.87 o
   1  10   6      374.59      393.57     19.51 o
   2  10   6      302.32      300.72     20.56 o
   3  10   6       47.00       39.77     13.70 o
   4  10   6        4.69       14.53     18.78 o
   5  10   6       70.05       61.34     21.51 o
   6  10   6       18.48        6.93     19.10 o
   7  10   6      391.08      300.50     30.63 o
   8  10   6       16.11      -19.40     20.56 o
   0  11   6      128.09      131.50     41.81 o
   1  11   6       30.96       31.98     16.17 o
   2  11   6       17.21       17.71     16.46 o
   3  11   6       40.83       29.75     20.41 o
   4  11   6       56.14       58.94     21.80 o
   5  11   6       32.80        3.38     20.42 o
   6  11   6      171.47      175.31     27.49 o
   7  11   6        6.79       -2.59     21.50 o
   0  12   6       32.69        9.02     22.24 o
   1  12   6       35.94       55.58     18.41 o
   2  12   6       50.78       41.23     19.52 o
   3  12   6        8.28        4.27     19.74 o
   4  12   6        9.96        9.28     21.41 o
   5  12   6       61.26       53.59     28.81 o
   2   0   7     4365.28     4551.76     76.98 o
   4   0   7     2745.39     2751.19     74.25 o
   6   0   7     1051.35     1002.47     22.32 o
   8   0   7      390.91      381.49     20.04 o
  10   0   7      124.10      125.60     17.20 o
  12   0   7      103.60      117.54     25.66 o
   1   1   7     1822.40     1833.66     28.61 o
   2   1   7     3972.49     4002.19     64.49 o
   3   1   7     3429.02     3503.47     62.56 o
   4   1   7      541.21      590.52     14.54 o
   5   1   7     1124.99     1192.11     17.43 o
   6   1   7      121.13      125.21      7.70 o
   7   1   7      605.45      614.76     17.50 o
   8   1   7       36.22       44.95      7.96 o
   9   1   7     1246.55     1215.18     24.39 o
  10   1   7       46.05       38.97      9.85 o
  11   1   7       64.43       72.21     16.77 o
  12   1   7        1.80      -15.73     13.52 o
  13   1   7       22.04       14.09     16.23 o
   1   2   7      112.99      132.13     10.33 o
   2   2   7      340.46      354.17     16.37 o
   3   2   7        4.19        8.90      4.68 o
   4   2   7     2085.50     1988.07     38.89 o
   5   2   7       93.50       90.82      7.72 o
   6   2   7     1520.53     1492.83     25.01 o
   7   2   7       46.61       48.25      7.64 o
   8   2   7      158.88      149.40     10.63 o
   9   2   7       43.01       43.64      9.53 o
  10   2   7      148.27      150.62     13.29 o
  11   2   7        0.56       11.32     14.99 o
  12   2   7      177.51      140.97     21.96 o
  13   2   7        6.90       16.55     16.31 o
   1   3   7      696.68      676.42     20.88 o
   2   3   7       26.70       35.95      6.35 o
   3   3   7      307.39      308.57     12.79 o
   4   3   7       19.06       14.32      4.59 o
   5   3   7      942.26     1007.17     16.67 o
   6   3   7       30.12       26.05      7.42 o
   7   3   7      569.30      563.17     18.04 o
   8   3   7       25.97       14.35      9.00 o
   9   3   7      874.30      833.11     23.66 o
  10   3   7       28.63       20.62     11.15 o
  11   3   7      444.54      446.09     29.43 o
  12   3   7       82.54       70.28     19.79 o
  13   3   7       20.21       11.81     17.60 o
   1   4   7      492.47      510.25     14.96 o
   2   4   7      671.86      725.22     21.51 o
   3   4   7      321.80      345.79     10.73 o
   4   4   7     2993.22     3006.21     30.93 o
   5   4   7      168.12      168.98      9.75 o
   6   4   7     2889.08     2972.21     38.38 o
   7   4   7      244.19      212.16     14.06 o
   8   4   7      331.24      362.87     16.60 o
   9   4   7      138.91      136.77     12.47 o
  10   4   7      529.33      532.20     24.09 o
  11   4   7       14.42        5.36     15.82 o
  12   4   7       37.33       23.55     17.16 o
   1   5   7      336.20      367.16     11.36 o
   2   5   7      531.19      562.70     11.52 o
   3   5   7      372.50      386.20     12.48 o
   4   5   7      245.38      243.83     12.71 o
   5   5   7      891.14      901.77     19.28 o
   6   5   7     1072.01     1085.18     22.85 o
   7   5   7     1605.91     1525.87     30.90 o
   8   5   7       45.78       54.54     17.23 o
   9   5   7       97.29      103.91     13.78 o
  10   5   7      254.99      235.66     22.74 o
  11   5   7       64.86       78.54     19.38 o
  12   5   7       70.04       58.21     19.20 o
   1   6   7       98.71      106.25     10.05 o
   2   6   7       41.40       55.36      7.55 o
   3   6   7      116.67      102.01     10.33 o
   4   6   7      716.79      705.36     22.44 o
   5   6   7      195.90      209.49     14.45 o
   6   6   7      965.72      957.31     26.16 o
   7   6   7      202.31      208.13     15.05 o
   8   6   7      130.07      149.11     14.84 o
   9   6   7      306.62      315.69     33.49 o
  10   6   7        7.89       -1.55     13.94 o
  11   6   7      143.72      110.15     20.06 o
   1   7   7      110.96      125.40     11.05 o
   2   7   7       12.58        3.49      7.36 o
   3   7   7       44.19       42.67      9.83 o
   4   7   7      158.50      158.50     13.55 o
   5   7   7      232.16      199.41     15.28 o
   6   7   7        1.32       -5.71      9.76 o
   7   7   7       97.73       91.31     14.08 o
   8   7   7       18.42       10.63     12.78 o
   9   7   7      234.46      220.36     23.57 o
  10   7   7      460.74      468.77     32.88 o
  11   7   7       50.33       47.62     27.63 o
   1   8   7       57.33       65.19     12.06 o
   2   8   7       44.60       57.27      9.95 o
   3   8   7      117.69      121.78     11.50 o
   4   8   7      165.20      150.98     14.57 o
   5   8   7       49.47       52.42     11.88 o
   6   8   7       52.52       75.63     14.63 o
   7   8   7      155.23      214.71     23.85 o
   8   8   7       24.52       33.25     20.85 o
   9   8   7       50.37       10.74     18.60 o
  10   8   7       22.38        0.42     26.23 o
   1   9   7       78.06       70.04     11.38 o
   2   9   7      103.78      119.29     17.32 o
   3   9   7      200.29      224.16     15.12 o
   4   9   7       32.94       40.58     12.24 o
   5   9   7       27.53       33.20     15.33 o
   6   9   7      103.01      137.54     31.17 o
   7   9   7       45.99       28.43     23.46 o
   8   9   7       31.29       10.88     21.90 o
   9   9   7       66.33      100.12     30.79 o
   1  10   7       20.61       29.70     12.87 o
   2  10   7       21.36       27.24     13.10 o
   3  10   7      270.77      285.74     46.61 o
   4  10   7       50.23       40.21     21.09 o
   5  10   7       50.18       51.65     23.38 o
   6  10   7       27.86       22.44     21.21 o
   7  10   7       92.67       79.70     23.98 o
   8  10   7       80.46       92.20     25.49 o
   1  11   7       12.44        0.95     21.53 o
   2  11   7       67.76       50.92     21.07 o
   3  11   7       27.15       53.15     21.91 o
   4  11   7       74.20       75.88     23.63 o
   5  11   7       36.31        9.42     20.70 o
   6  11   7      121.38      128.25     26.38 o
   1  12   7        5.94       -1.11     18.45 o
   2  12   7       11.05       13.28     20.03 o
   3  12   7       33.51       53.72     22.94 o
   4  12   7        0.05       -8.66     31.09 o
   0   0   8     2599.12     2849.73     74.06 o
   2   0   8    12732.04    13135.77    167.96 o
   4   0   8      700.35      649.97     44.50 o
   6   0   8     2495.72     2436.87     36.46 o
   8   0   8      239.66      230.77     19.79 o
  10   0   8      997.16      932.63     41.58 o
  12   0   8       18.60        1.75     19.89 o
   0   1   8     1355.19     1336.10     33.02 o
   1   1   8     1162.91     1151.88     21.40 o
   2   1   8     5674.20     5722.84     74.26 o
   3   1   8     1135.14     1192.41     30.61 o
   4   1   8      511.01      507.43     13.01 o
   5   1   8      361.94      381.79     10.67 o
   6   1   8        3.09       -5.68      5.19 o
   7   1   8     1809.36     1868.14     26.58 o
   8   1   8      114.32       97.03      9.44 o
   9   1   8     1256.84     1204.13     30.75 o
  10   1   8       29.60        2.05     10.27 o
  11   1   8      210.18      174.83     20.70 o
  12   1   8        1.27       21.47     14.76 o
  13   1   8       19.83        0.27     15.60 o
   0   2   8      128.06      121.40     12.59 o
   1   2   8      200.41      233.30     13.44 o
   2   2   8      352.47      398.95     18.94 o
   3   2   8        6.63       10.39      7.54 o
   4   2   8      648.00      615.29     21.51 o
   5   2   8      197.00      198.18      9.00 o
   6   2   8     2256.51     2241.00     27.28 o
   7   2   8        4.54       -5.93      6.88 o
   8   2   8       90.49       95.42      9.91 o
   9   2   8        9.18        5.62      8.21 o
  10   2   8       94.60       99.68     11.77 o
  11   2   8        1.47       17.42     16.15 o
  12   2   8      206.31      208.28     23.94 o
   0   3   8        0.39       -8.22     12.28 o
   1   3   8      304.51      347.95     20.52 o
   2   3   8      107.51      107.55     10.76 o
   3   3   8        3.29       -1.49      5.65 o
   4   3   8       16.39       11.85      5.67 o
   5   3   8      208.92      217.33      9.78 o
   6   3   8        2.68        3.81      6.89 o
   7   3   8     1630.86     1677.81     28.22 o
   8   3   8      170.21      161.68     12.76 o
   9   3   8      535.07      514.22     20.14 o
  10   3   8       74.84       87.05     14.25 o
  11   3   8       84.87       72.78     18.50 o
  12   3   8      124.94      112.78     22.14 o
   0   4   8     1952.65     1973.16    138.87 o
   1   4   8      344.88      327.83     11.27 o
   2   4   8     1900.57     1847.79     30.68 o
   3   4   8      311.86      326.41     14.23 o
   4   4   8      524.76      551.77     17.13 o
   5   4   8      870.14      867.16     20.43 o
   6   4   8     2104.75     2071.13     31.72 o
   7   4   8      121.92      135.32     14.09 o
   8   4   8      127.70      119.83     11.66 o
   9   4   8       12.03       11.70      9.51 o
  10   4   8      287.10      264.29     18.86 o
  11   4   8       15.29        6.75     16.77 o
  12   4   8       43.65       48.94     19.07 o
   0   5   8      835.72      827.21     33.26 o
   1   5   8      638.70      667.88     24.30 o
   2   5   8       40.38       38.89      8.81 o
   3   5   8        3.38        5.81      5.32 o
   4   5   8       82.97       73.93      8.69 o
   5   5   8       97.94       97.74     10.20 o
   6   5   8      544.98      535.23     21.09 o
   7   5   8     1718.56     1701.48     33.65 o
   8   5   8       12.42        2.73     10.76 o
   9   5   8       76.95       77.61     13.66 o
  10   5   8      101.68      108.79     20.79 o
  11   5   8        0.38        2.39     23.37 o
   0   6   8        3.75       -4.64     10.59 o
   1   6   8      454.17      462.57     12.56 o
   2   6   8      153.42      147.19      9.40 o
   3   6   8      119.76      124.73     10.56 o
   4   6   8       38.01       29.46      9.84 o
   5   6   8      548.91      531.77     20.40 o
   6   6   8      561.96      595.66     22.90 o
   7   6   8       15.97       42.94     10.75 o
   8   6   8        7.25        1.89     11.08 o
   9   6   8        1.96        8.20     17.98 o
  10   6   8      112.39      105.18     24.69 o
  11   6   8       73.18       70.82     20.46 o
   0   7   8      315.34      345.59     35.11 o
   1   7   8       42.57       35.34      9.10 o
   2   7   8      371.13      394.11     16.79 o
   3   7   8        2.02       11.08      9.01 o
   4   7   8       72.08       53.30     10.74 o
   5   7   8        8.16       -0.39     10.00 o
   6   7   8        1.65        6.88     10.46 o
   7   7   8      218.43      227.89     18.36 o
   8   7   8      329.44      368.43     26.75 o
   9   7   8      145.48      122.18     22.07 o
  10   7   8       49.47       68.21     19.91 o
   0   8   8        1.20       11.71     13.22 o
   1   8   8       96.13       98.89     11.15 o
   2   8   8      255.90      249.27     14.14 o
   3   8   8      372.09      348.74     15.50 o
   4   8   8       68.56       73.40     12.44 o
   5   8   8      141.44      161.14     15.70 o
   6   8   8      238.36      244.15     21.42 o
   7   8   8        7.09       -3.27     17.65 o
   8   8   8       33.55       19.09     21.76 o
   9   8   8       33.18       42.07     22.44 o
   0   9   8      210.44      211.07     22.63 o
   1   9   8       73.15       57.31     11.50 o
   2   9   8      161.59      171.92     14.11 o
   3   9   8       41.03       51.22     12.70 o
   4   9   8      479.91      459.70     23.96 o
   5   9   8        7.39       -8.78     13.71 o
   6   9   8       24.99       20.62     20.57 o
   7   9   8      146.23      179.50     40.41 o
   8   9   8      226.92      264.21     31.16 o
   0  10   8      103.11      120.71     24.52 o
   1  10   8       62.16       55.34     13.29 o
   2  10   8      145.81      125.77     18.30 o
   3  10   8      289.66      330.87     27.26 o
   4  10   8      182.61      179.32     25.60 o
   5  10   8      177.61      247.87     28.72 o
   6  10   8       17.05       31.26     36.90 o
   7  10   8       18.00        9.31     22.60 o
   0  11   8       90.66       92.23     25.64 o
   1  11   8        7.83        2.14     19.37 o
   2  11   8        1.06       14.61     21.93 o
   3  11   8       23.75       37.00     21.98 o
   4  11   8       27.83       24.45     21.31 o
   5  11   8        1.24       31.45     22.89 o
   0  12   8       28.40       35.18     32.76 o
   1  12   8        8.69       36.88     21.88 o
   2  12   8        9.05        3.30     21.33 o
   3  12   8       45.96       37.87     22.96 o
   2   0   9     1689.25     1808.22     36.53 o
   4   0   9      151.64      133.20     20.64 o
   6   0   9      174.52      179.62     14.87 o
   8   0   9       83.22       94.38     14.02 o
  10   0   9      874.49      842.19     33.60 o
  12   0   9      192.74      215.82     35.91 o
   1   1   9      550.13      532.41     16.09 o
   2   1   9      141.21      145.20      9.33 o
   3   1   9      882.15     1016.79     51.56 o
   4   1   9       19.74       28.55      5.43 o
   5   1   9      190.28      204.44     11.96 o
   6   1   9       24.89       28.41      7.92 o
   7   1   9      513.55      492.24     15.01 o
   8   1   9      146.53      153.29     10.70 o
   9   1   9      919.28      955.96     24.86 o
  10   1   9       20.29       -1.93     10.69 o
  11   1   9       88.23       71.13     16.37 o
  12   1   9        0.07       24.31     15.27 o
   1   2   9      197.94      221.98     13.12 o
   2   2   9      155.96      154.22     13.33 o
   3   2   9      100.70       96.43     14.46 o
   4   2   9      951.90      886.89     23.40 o
   5   2   9       28.75       25.55     10.45 o
   6   2   9      129.03      137.63      8.48 o
   7   2   9       35.38       19.98      7.64 o
   8   2   9      142.47      140.44     11.12 o
   9   2   9        9.99        0.09      8.62 o
  10   2   9      333.56      321.25     19.45 o
  11   2   9        7.04        4.75     14.64 o
  12   2   9      613.12      583.84     34.31 o
   1   3   9       30.04       27.44     12.50 o
   2   3   9       97.45       81.06     10.74 o
   3   3   9      713.04      678.99     20.87 o
   4   3   9      254.78      269.37     12.99 o
   5   3   9      416.07      420.28     11.85 o
   6   3   9      525.86      560.15     14.96 o
   7   3   9      298.49      282.50     14.68 o
   8   3   9      121.43      124.81     11.84 o
   9   3   9      777.12      765.85     24.06 o
  10   3   9       11.20        5.11     13.63 o
  11   3   9       50.04       68.60     18.13 o
  12   3   9        9.11        6.93     17.66 o
   1   4   9       76.19       76.30     12.11 o
   2   4   9      566.48      539.97     15.27 o
   3   4   9      318.00      279.30     12.76 o
   4   4   9      634.19      643.48     18.62 o
   5   4   9      552.76      543.45     14.91 o
   6   4   9     1704.96     1795.04     28.56 o
   7   4   9      526.02      513.49     18.74 o
   8   4   9       61.20       44.90     10.20 o
   9   4   9        8.89       -8.31      9.27 o
  10   4   9      135.44      118.56     16.74 o
  11   4   9       14.76       18.61     26.14 o
   1   5   9      350.42      364.91     19.04 o
   2   5   9        8.75       15.73      6.26 o
   3   5   9      376.76      399.44     12.03 o
   4   5   9      244.76      248.13     10.78 o
   5   5   9      499.24      490.52     16.82 o
   6   5   9      953.91     1003.59     23.55 o
   7   5   9      122.96      130.36     12.10 o
   8   5   9       79.07       90.33     12.07 o
   9   5   9      316.67      327.74     19.59 o
  10   5   9      182.59      174.89     21.90 o
  11   5   9        3.44       23.51     22.56 o
   1   6   9      569.48      581.30     13.29 o
   2   6   9       76.15       76.72      7.36 o
   3   6   9      231.03      240.47     13.16 o
   4   6   9      372.50      390.46     16.86 o
   5   6   9       61.43       69.29     11.76 o
   6   6   9       44.96       46.66     11.63 o
   7   6   9       81.32       74.35     16.09 o
   8   6   9       51.10       54.71     13.87 o
   9   6   9      141.79      121.39     26.02 o
  10   6   9       87.42       61.62     21.79 o
   1   7   9       74.02       70.26     10.16 o
   2   7   9      267.52      287.12     13.37 o
   3   7   9      103.07       90.06     12.37 o
   4   7   9       84.54       75.88     11.48 o
   5   7   9       44.15       57.23     11.45 o
   6   7   9      112.97       99.05     13.96 o
   7   7   9       84.25       93.96     17.60 o
   8   7   9      242.43      244.64     24.24 o
   9   7   9      201.72      177.81     26.49 o
  10   7   9       54.23       51.11     23.23 o
   1   8   9      241.84      243.65     15.96 o
   2   8   9      197.10      213.12     14.05 o
   3   8   9      718.68      772.04     26.47 o
   4   8   9      472.14      547.94     22.90 o
   5   8   9       93.46      111.67     18.13 o
   6   8   9       46.24       43.91     15.63 o
   7   8   9       16.04       14.01     18.39 o
   8   8   9        9.60       26.76     26.93 o
   9   8   9      130.77      144.61     28.02 o
   1   9   9       45.40       42.44     11.10 o
   2   9   9      756.99      755.73     26.67 o
   3   9   9      136.31      124.08     14.55 o
   4   9   9       70.49      103.01     17.31 o
   5   9   9       35.95       36.44     15.42 o
   6   9   9       84.57       55.86     22.92 o
   7   9   9       28.01       27.80     21.96 o
   8   9   9      140.19      185.68     29.11 o
   1  10   9      187.68      197.57     21.78 o
   2  10   9      221.83      249.09     22.12 o
   3  10   9      370.30      365.50     44.54 o
   4  10   9        7.74       13.21     20.48 o
   5  10   9       47.24       58.06     26.16 o
   6  10   9       33.16       82.19     24.52 o
   1  11   9       27.28       37.02     27.56 o
   2  11   9       87.19       83.23     24.52 o
   3  11   9       18.42       21.17     21.07 o
   4  11   9       68.77      102.50     25.13 o
   0   0  10     2001.68     2027.11     61.78 o
   2   0  10       99.98      109.73     12.72 o
   4   0  10     1436.60     1522.35     34.59 o
   6   0  10      143.43      127.27     11.26 o
   8   0  10      778.86      809.29     29.77 o
  10   0  10       51.87       91.02     18.22 o
  12   0  10       72.39       80.50     25.02 o
   0   1  10       13.87       15.14     10.09 o
   1   1  10      217.00      232.99     12.15 o
   2   1  10       25.95       34.16      6.88 o
   3   1  10     2171.60     2212.56     59.14 o
   4   1  10     1117.29     1090.82     26.04 o
   5   1  10      713.94      619.22     17.57 o
   6   1  10       71.58       51.71      9.34 o
   7   1  10      234.96      231.53     11.35 o
   8   1  10      130.98      124.05     15.42 o
   9   1  10       25.60       14.62      9.12 o
  10   1  10       11.81        5.61     11.29 o
  11   1  10       54.77       49.98     15.84 o
  12   1  10        2.45       -5.44     15.06 o
   0   2  10     2188.02     2225.68     49.08 o
   1   2  10       78.54       73.97      9.70 o
   2   2  10        2.08        4.05      8.93 o
   3   2  10      142.52      187.01     36.18 o
   4   2  10       35.77       40.36      7.71 o
   5   2  10        4.33       10.89      8.04 o
   6   2  10       52.84       55.19     10.21 o
   7   2  10       42.88       44.21      8.14 o
   8   2  10      335.02      371.53     15.90 o
   9   2  10       48.76       38.06      9.69 o
  10   2  10      110.07      103.42     17.30 o
  11   2  10       30.21       38.28     22.05 o
   0   3  10      226.19      193.14     33.95 o
   1   3  10      343.25      320.83     29.96 o
   2   3  10       63.83       62.35     16.65 o
   3   3  10      654.49      646.40     22.01 o
   4   3  10        5.17       -3.20      8.04 o
   5   3  10     1396.38     1417.04     30.15 o
   6   3  10      223.55      210.48     12.05 o
   7   3  10      166.61      160.67     11.99 o
   8   3  10       17.18        2.15      8.81 o
   9   3  10       16.45        4.44      9.77 o
  10   3  10       17.30       22.89     12.23 o
  11   3  10       54.33       57.98     21.60 o
   0   4  10     2366.09     2297.03     81.82 o
   1   4  10      266.42      264.74     16.96 o
   2   4  10      132.42      148.22     13.90 o
   3   4  10      140.94      118.89      9.30 o
   4   4  10      245.88      258.42     23.88 o
   5   4  10      241.73      269.01     14.00 o
   6   4  10      360.40      411.95     16.63 o
   7   4  10      245.12      275.80     14.42 o
   8   4  10       50.35       62.77     10.89 o
   9   4  10       20.88       -2.44     11.97 o
  10   4  10       51.85       36.84     18.66 o
  11   4  10        1.61       19.15     19.33 o
   0   5  10      967.11      882.78     36.73 o
   1   5  10       86.65       83.67      7.92 o
   2   5  10      411.52      415.54     16.18 o
   3   5  10      425.66      452.94     15.24 o
   4   5  10       73.29       74.10      9.49 o
   5   5  10     1758.72     1779.99     30.96 o
   6   5  10      738.62      733.52     22.01 o
   7   5  10       15.35       28.31     10.33 o
   8   5  10       35.29       25.89     11.69 o
   9   5  10        9.36        0.34     12.46 o
  10   5  10       57.90       74.26     22.32 o
   0   6  10       20.33       38.66     14.41 o
   1   6  10      398.52      406.48     15.43 o
   2   6  10       20.17       25.21      8.71 o
   3   6  10      111.64      109.73     10.28 o
   4   6  10       13.25       14.39      9.03 o
   5   6  10        6.70        4.55      9.84 o
   6   6  10      106.77      126.75     14.78 o
   7   6  10       96.90       99.82     14.62 o
   8   6  10      221.79      248.77     22.45 o
   9   6  10      119.65       90.63     22.53 o
  10   6  10      171.12      176.68     29.30 o
   0   7  10       44.32       65.83     13.34 o
   1   7  10      132.74      147.30     11.84 o
   2   7  10       96.67      107.65     10.96 o
   3   7  10      164.42      181.27     13.22 o
   4   7  10        2.37        2.36     13.14 o
   5   7  10      122.82      123.64     13.92 o
   6   7  10      296.46      325.38     19.65 o
   7   7  10       83.80       88.52     17.45 o
   8   7  10      171.53      227.49     25.84 o
   9   7  10       16.13       14.76     25.71 o
   0   8  10      143.15      133.58     18.51 o
   1   8  10      301.27      316.84     17.17 o
   2   8  10      149.63      150.67     14.17 o
   3   8  10      125.23      136.45     14.00 o
   4   8  10      186.97      220.92     16.68 o
   5   8  10       29.14       21.50     13.50 o
   6   8  10        7.66       35.10     15.32 o
   7   8  10       47.64       58.50     21.30 o
   8   8  10      126.56      168.17     26.68 o
   0   9  10       28.52       35.69     16.52 o
   1   9  10       15.94       29.81     11.27 o
   2   9  10      601.71      600.55     24.56 o
   3   9  10      172.11      199.99     20.41 o
   4   9  10       21.25       23.47     15.08 o
   5   9  10       17.98       24.26     25.40 o
   6   9  10      290.46      352.74     32.95 o
   7   9  10       27.16       27.72     23.28 o
   0  10  10       84.17      118.07     26.27 o
   1  10  10      166.91      213.43     21.27 o
   2  10  10      408.13      455.27     47.08 o
   3  10  10       32.57       31.62     25.87 o
   4  10  10       13.68       14.15     21.12 o
   5  10  10       21.33       28.28     22.33 o
   0  11  10       71.56       58.17     33.43 o
   1  11  10       46.09       26.56     32.70 o
   2  11  10       25.74       68.34     23.94 o
   3  11  10        8.08       12.14     22.18 o
   2   0  11     3742.47     3785.06     70.51 o
   4   0  11       92.21       79.87     17.18 o
   6   0  11       98.13      130.18     16.86 o
   8   0  11      614.22      681.60     26.47 o
  10   0  11        3.41        8.84     14.71 o
   1   1  11       14.99       13.29      7.41 o
   2   1  11      838.40      833.38     22.02 o
   3   1  11     2607.95     2748.47     67.89 o
   4   1  11      753.99      697.57     21.90 o
   5   1  11      468.77      438.95     14.77 o
   6   1  11       23.96       12.98     11.20 o
   7   1  11      264.11      271.84     15.46 o
   8   1  11       10.94        1.96      8.73 o
   9   1  11      181.01      163.84     12.88 o
  10   1  11       13.28       19.23     12.50 o
  11   1  11      105.28      114.92     19.75 o
   1   2  11       21.07       23.83     10.15 o
   2   2  11     1901.77     1940.98     42.69 o
   3   2  11      158.59      169.85     31.45 o
   4   2  11       68.84       55.97     14.05 o
   5   2  11       12.29       10.46      8.42 o
   6   2  11      101.86      125.34      9.30 o
   7   2  11       16.75       26.99      7.75 o
   8   2  11      215.83      213.04     13.11 o
   9   2  11        7.18        4.75      9.76 o
  10   2  11      211.48      209.76     18.77 o
  11   2  11       22.18      -15.14     17.56 o
   1   3  11      244.07      308.84     29.15 o
   2   3  11       28.09       36.18     17.81 o
   3   3  11      541.93      525.42     33.40 o
   4   3  11       83.27       80.80     10.64 o
   5   3  11      521.20      527.86     18.94 o
   6   3  11       45.95       51.14      9.58 o
   7   3  11      141.70      133.92     11.65 o
   8   3  11       16.14       11.63      9.70 o
   9   3  11       35.78       45.88     11.94 o
  10   3  11       18.78       19.25     18.61 o
  11   3  11      290.82      313.88     31.55 o
   1   4  11      240.08      228.46     43.97 o
   2   4  11      359.24      367.62     48.14 o
   3   4  11      101.43       89.53     13.40 o
   4   4  11       33.54       25.28      8.27 o
   5   4  11        1.92        4.64      7.93 o
   6   4  11      697.45      744.88     24.06 o
   7   4  11       27.31       28.66     11.05 o
   8   4  11        5.96       -6.45      9.71 o
   9   4  11      104.70      121.44     17.21 o
  10   4  11       83.52       37.70     24.52 o
   1   5  11       90.72       86.12      7.89 o
   2   5  11       83.51       67.50      8.58 o
   3   5  11      320.14      302.83     14.74 o
   4   5  11      280.88      302.87     13.70 o
   5   5  11      767.85      794.31     19.47 o
   6   5  11      457.86      466.87     19.27 o
   7   5  11       90.57       85.92     12.26 o
   8   5  11      111.20       99.90     14.41 o
   9   5  11       37.99       32.95     14.48 o
  10   5  11       16.80       11.39     19.68 o
   1   6  11      254.11      262.26     13.74 o
   2   6  11      490.31      478.36     20.14 o
   3   6  11       89.15       79.69     11.14 o
   4   6  11        0.65        8.85      8.78 o
   5   6  11       49.07       41.08     10.25 o
   6   6  11      433.68      417.56     18.81 o
   7   6  11       72.61       88.25     15.83 o
   8   6  11      167.47      188.70     20.96 o
   9   6  11      158.09      159.26     24.56 o
   1   7  11       21.64        6.98      8.11 o
   2   7  11        6.57       18.51     10.14 o
   3   7  11      146.07      157.61     13.40 o
   4   7  11      249.12      262.65     16.13 o
   5   7  11      136.17      151.80     14.38 o
   6   7  11       38.63       41.94     13.55 o
   7   7  11       41.83       51.63     16.44 o
   8   7  11       34.21       39.48     23.82 o
   1   8  11      279.90      283.41     19.65 o
   2   8  11      102.01      104.39     18.59 o
   3   8  11       19.17       25.29     11.49 o
   4   8  11       14.16       11.74     17.33 o
   5   8  11        5.17       22.12     16.74 o
   6   8  11       13.05       43.64     16.20 o
   7   8  11        4.00        1.85     29.29 o
   1   9  11       13.61       36.60     12.99 o
   2   9  11      135.57      158.99     18.76 o
   3   9  11       83.31       98.93     19.58 o
   4   9  11      127.06      185.57     21.06 o
   5   9  11        6.88       27.23     23.87 o
   6   9  11       15.49       16.89     41.86 o
   1  10  11      140.10      150.60     52.14 o
   2  10  11       11.99        4.37     21.06 o
   3  10  11      101.33       88.41     24.51 o
   4  10  11       10.50       28.63     29.72 o
   0   0  12     2144.51     2151.15     55.25 o
   2   0  12      651.83      814.14     53.99 o
   4   0  12      399.63      414.53     28.27 o
   6   0  12      312.44      286.07     19.18 o
   8   0  12      699.27      743.21     27.01 o
  10   0  12      106.93      111.55     22.23 o
   0   1  12      117.79      171.64     16.76 o
   1   1  12      381.58      432.22     18.39 o
   2   1  12      788.01      777.31     24.66 o
   3   1  12      241.56      222.88     22.22 o
   4   1  12      266.64      276.83     20.08 o
   5   1  12      184.69      183.04     12.37 o
   6   1  12        0.37        6.59     10.33 o
   7   1  12      130.38      133.75     12.57 o
   8   1  12       41.85       45.32     12.34 o
   9   1  12      270.86      275.15     16.42 o
  10   1  12       10.83        0.63     12.54 o
   0   2  12     1366.06     1441.96     77.09 o
   1   2  12       23.56       19.62     11.55 o
   2   2  12       99.03      139.12     16.85 o
   3   2  12      149.79      178.59     25.55 o
   4   2  12       83.74       55.66      7.06 o
   5   2  12        4.02        7.08      8.20 o
   6   2  12      351.96      360.66     15.03 o
   7   2  12       17.15       22.59      8.38 o
   8   2  12      310.76      327.11     16.47 o
   9   2  12        9.64        9.26     10.86 o
  10   2  12       20.11       31.13     15.80 o
   0   3  12       37.20       62.34     28.39 o
   1   3  12      354.94      393.32     34.49 o
   2   3  12       87.63      131.96     22.34 o
   3   3  12      259.33      262.71     25.60 o
   4   3  12      136.16      126.60     18.31 o
   5   3  12      136.90      159.03     15.57 o
   6   3  12       72.96       88.14     10.27 o
   7   3  12      197.77      210.37     13.44 o
   8   3  12        9.22       -1.62     10.27 o
   9   3  12       60.54       39.84     14.24 o
  10   3  12       12.59       -3.50     15.98 o
   0   4  12     2540.10     2500.19    113.54 o
   1   4  12      126.77      115.03     15.50 o
   2   4  12       11.39       29.41     12.97 o
   3   4  12      137.61      137.30     11.70 o
   4   4  12       26.73       24.32      8.52 o
   5   4  12      301.89      298.41     15.18 o
   6   4  12      315.53      328.78     18.36 o
   7   4  12        5.17       13.31     11.28 o
   8   4  12      190.31      190.58     16.10 o
   9   4  12        2.40       11.21     12.90 o
   0   5  12      776.45      725.94     20.74 o
   1   5  12      194.86      195.76     10.06 o
   2   5  12      144.47      112.21      9.82 o
   3   5  12       84.63       86.95     10.02 o
   4   5  12      120.48      120.40     10.16 o
   5   5  12      275.29      276.55     14.94 o
   6   5  12       57.77       64.28     10.64 o
   7   5  12      197.78      210.25     16.76 o
   8   5  12        7.21        2.88     12.09 o
   9   5  12       59.42       68.41     17.30 o
   0   6  12      411.53      381.03     25.11 o
   1   6  12      273.41      262.06     15.49 o
   2   6  12        0.34       10.92     10.08 o
   3   6  12      106.50       99.56     11.47 o
   4   6  12      364.77      362.77     17.25 o
   5   6  12       89.59       83.46     12.18 o
   6   6  12      144.89      137.47     13.64 o
   7   6  12       15.51       17.12     12.89 o
   8   6  12       38.29       47.93     15.76 o
   0   7  12      310.18      327.54     21.47 o
   1   7  12       42.87       61.31      9.96 o
   2   7  12       33.66       68.74     10.45 o
   3   7  12        3.70       17.67     14.40 o
   4   7  12       22.48       41.76     11.29 o
   5   7  12       87.77       91.11     13.70 o
   6   7  12       69.08       63.51     17.50 o
   7   7  12       12.99       38.97     17.30 o
   0   8  12      248.00      267.44     22.90 o
   1   8  12      131.11      161.34     14.05 o
   2   8  12       78.13       80.81     17.28 o
   3   8  12      190.15      199.57     15.94 o
   4   8  12      107.73      119.26     15.66 o
   5   8  12        9.22       34.69     17.88 o
   6   8  12        4.70        2.01     17.44 o
   0   9  12       74.36      112.05     24.39 o
   1   9  12       52.37       92.49     35.14 o
   2   9  12       43.22       86.71     24.10 o
   3   9  12        5.89       37.21     16.00 o
   4   9  12       75.03      115.61     42.01 o
   5   9  12       14.62       29.85     46.51 o
   0  10  12       80.44       23.63     61.78 o
   1  10  12       43.45       12.34     28.20 o
   2  10  12        5.41       39.16     23.00 o
   2   0  13        6.74        4.03     13.30 o
   4   0  13      579.79      627.27     74.58 o
   6   0  13       13.39       17.21     14.11 o
   8   0  13       22.54       -1.39     17.67 o
  10   0  13       65.68       58.31     22.61 o
   1   1  13      726.37      779.33     30.73 o
   2   1  13        4.00        0.21      9.00 o
   3   1  13       36.49       20.75     19.73 o
   4   1  13       38.61       11.74     21.42 o
   5   1  13       16.80       17.70      8.06 o
   6   1  13       28.31       26.97     10.79 o
   7   1  13       42.88       57.06     12.15 o
   8   1  13       22.20       23.69     10.34 o
   9   1  13      119.17      148.45     15.16 o
  10   1  13       29.16       36.36     19.77 o
   1   2  13       19.20       29.27     14.57 o
   2   2  13      207.59      201.85     27.18 o
   3   2  13       16.41       88.50     31.17 o
   4   2  13      323.76      335.81     19.81 o
   5   2  13       42.41       51.21     11.74 o
   6   2  13       41.86       46.82     10.86 o
   7   2  13        2.45        1.02     10.26 o
   8   2  13       21.09        9.61     10.03 o
   9   2  13        9.39       -9.97     11.74 o
   1   3  13      296.08      329.54     34.36 o
   3   3  13      217.36      173.65     21.71 o
   4   3  13       45.78       52.05     12.66 o
   5   3  13       49.69       57.97     10.36 o
   6   3  13      148.59      163.94     15.54 o
   7   3  13      158.71      167.63     18.01 o
   8   3  13       34.55       25.17     11.59 o
   9   3  13       40.08       53.90     14.88 o
   1   4  13       54.40      105.00     32.00 o
   2   4  13      106.62       97.40     21.71 o
   3   4  13       43.24       47.81      8.76 o
   4   4  13      848.25      836.04     23.88 o
   5   4  13      376.07      373.15     28.86 o
   6   4  13      399.56      393.76     18.33 o
   7   4  13       23.31       29.40     11.23 o
   8   4  13        9.23       11.85     11.89 o
   9   4  13        9.38        2.48     13.53 o
   1   5  13      207.29      204.89     12.60 o
   2   5  13       32.43       39.32      7.78 o
   3   5  13      160.82      150.51     11.57 o
   4   5  13       52.21       64.53     10.89 o
   5   5  13       40.66       38.39     14.70 o
   6   5  13       64.56       89.76     12.52 o
   7   5  13       15.02       11.62     11.54 o
   8   5  13       34.29       35.79     14.22 o
   1   6  13      155.19      145.18     12.81 o
   2   6  13        8.57       -5.90     20.04 o
   3   6  13       54.65       61.26     15.71 o
   4   6  13      153.67      140.95     14.41 o
   5   6  13       40.13       52.73     11.33 o
   6   6  13       42.15       50.12     11.68 o
   7   6  13       51.38       49.25     15.34 o
   1   7  13       68.16       95.66     16.63 o
   2   7  13      158.00      161.43     14.38 o
   3   7  13       45.03       55.84     12.73 o
   4   7  13      140.96      174.68     14.64 o
   5   7  13       28.78       40.50     13.76 o
   6   7  13        1.94       -4.76     16.09 o
   1   8  13       14.01       26.37     11.30 o
   2   8  13        7.00       15.99     10.84 o
   3   8  13      264.75      312.95     17.87 o
   4   8  13      235.89      273.57     20.88 o
   5   8  13       82.59      107.58     20.33 o
   1   9  13       37.32       58.22     32.94 o
   2   9  13      199.40      227.14     23.07 o
   3   9  13       13.27       29.07     21.95 o
   0   0  14       14.68        3.90     23.38 o
   2   0  14      140.48      172.97     21.38 o
   4   0  14      205.74      203.15     50.09 o
   6   0  14       68.17       65.34     20.78 o
   8   0  14      227.77      207.04     30.56 o
   0   1  14       47.77       81.26     27.27 o
   1   1  14      467.49      536.57     28.06 o
   2   1  14       20.69       25.74     52.32 o
   3   1  14      263.44      295.39     97.68 o
   4   1  14      359.99      427.80     50.09 o
   5   1  14       74.93       87.84     10.87 o
   6   1  14       35.66       33.48     10.89 o
   7   1  14      119.05      101.06     14.65 o
   8   1  14        4.75       23.00     12.03 o
   9   1  14       21.54       25.96     14.06 o
   0   2  14       37.61       72.91     32.84 o
   1   2  14        7.30       10.02     21.71 o
   2   2  14      281.83      370.69     51.21 o
   3   2  14       26.97       69.63     25.04 o
   4   2  14       56.18       40.37     33.25 o
   5   2  14       93.17       93.93     11.63 o
   6   2  14       24.64       39.37     11.80 o
   7   2  14        2.76       11.45     11.13 o
   8   2  14       36.60       63.70     15.63 o
   3   3  14       89.49       99.07     18.37 o
   4   3  14      142.56      129.11     14.70 o
   5   3  14       65.30       95.73     11.15 o
   6   3  14       23.94       38.24     11.00 o
   7   3  14       74.44      116.11     13.59 o
   8   3  14        2.99        4.80     12.27 o
   2   4  14      165.95      181.45     25.05 o
   3   4  14        5.26       25.27      9.37 o
   4   4  14      174.28      206.80     13.58 o
   5   4  14      164.74      171.02     18.41 o
   6   4  14       16.78       35.32     11.59 o
   7   4  14       36.33       49.94     13.35 o
   8   4  14       20.06       16.98     17.87 o
   0   5  14      401.60      450.28     42.30 o
   1   5  14      138.95      157.01     11.47 o
   2   5  14        2.68       12.24      6.88 o
   3   5  14      155.70      162.48     12.34 o
   4   5  14        8.80        5.45      9.29 o
   5   5  14      145.16      151.92     15.15 o
   6   5  14        0.93       -9.95     23.77 o
   7   5  14       45.40       66.85     17.51 o
   0   6  14       56.31       76.27     16.89 o
   1   6  14       54.78       76.41     13.01 o
   2   6  14       11.80       25.51     10.80 o
   3   6  14       43.26       58.68     14.76 o
   4   6  14       27.29       56.17     22.43 o
   5   6  14       33.86       61.14     24.42 o
   6   6  14       87.89       79.59     23.10 o
   0   7  14      148.03      191.01     28.76 o
   1   7  14       71.13      106.35     19.96 o
   2   7  14        8.39       26.97     13.27 o
   3   7  14       49.68       70.06     14.57 o
   4   7  14        5.08       35.98     14.06 o
   5   7  14        5.60       47.24     18.32 o
   0   8  14       93.36      116.04     23.16 o
   1   8  14       16.63       23.11     32.03 o
   2   8  14        1.21       31.41     12.48 o
   3   8  14       52.28       61.21     47.56 o
   2   0  15      111.68       86.83     35.06 o
   4   0  15      215.58      190.91     51.21 o
   6   0  15        0.37       11.95     24.76 o
   8   0  15      164.83      228.23     43.55 o
   1   1  15       87.83      127.53     53.67 o
   2   1  15       32.77       11.00     19.57 o
   3   1  15      289.04      275.46     38.91 o
   4   1  15      209.63      156.98     35.36 o
   5   1  15       87.82       97.27     28.36 o
   6   1  15       59.51       34.09     22.33 o
   7   1  15      165.31      154.26     30.51 o
   2   2  15      121.34      101.17     25.41 o
   3   2  15       39.97       34.41     22.03 o
   4   2  15      292.38      369.20     45.35 o
   5   2  15       89.42      108.70     41.36 o
   6   2  15       13.81       32.28     21.25 o
   7   2  15        8.07        3.27     16.53 o
   3   3  15       17.83       56.77     17.25 o
   4   3  15       35.63       62.82     16.85 o
   5   3  15       61.16       78.97     21.01 o
   6   3  15       11.96       20.98     15.50 o
   7   3  15       25.16       36.38     18.02 o
   3   4  15       13.13       49.54     14.47 o
   4   4  15       56.44       84.04     22.26 o
   5   4  15        2.95       11.60     36.73 o
   6   4  15       66.19       83.64     25.88 o
   1   5  15       65.10       63.45     15.03 o
   2   5  15       33.46       43.97     16.70 o
   3   5  15       39.69       48.30     13.76 o
   4   5  15      137.72      178.57     21.99 o
   5   5  15      155.72      144.84     22.82 o
   6   5  15       96.65      111.51     23.09 o
   1   6  15       36.65       69.57     15.68 o
   2   6  15       24.99       31.66     21.15 o
   3   6  15       35.63       54.87     26.44 o
   4   6  15      115.22      166.64     67.48 o
   1   7  15       16.89       46.62     17.83 o
   2   7  15       17.68       41.74     17.22 o
   3   7  15       34.01      -20.86     37.29 o
   2   0  16        7.44       33.95     31.73 o
   4   0  16       40.95      -24.49     31.17 o
   6   0  16       44.80       52.99     29.22 o
   0   1  16      123.83      121.34     35.62 o
   1   1  16       47.84       51.21     30.61 o
   2   1  16       34.77       49.03     23.02 o
   3   1  16       42.41       74.37     24.86 o
   4   1  16       31.87       47.83     26.33 o
   5   1  16       31.68       26.29     28.83 o
   6   1  16        0.22        0.78     19.34 o
   1   2  16        2.62      -16.14     28.39 o
   2   2  16        1.62       -7.79     30.06 o
   3   2  16       32.02       32.30     26.99 o
   4   2  16       23.39       41.72     27.08 o
   5   2  16       13.79       -1.55     28.13 o
   6   2  16        2.20       34.00     21.11 o
   3   3  16       88.21      129.68     51.21 o
   4   3  16       35.05       34.51     46.20 o
   5   3  16       32.75       12.24     38.96 o
   5   4  16       48.75       42.30     44.53 o
   4   0  17      144.10      207.61     54.55 o
   2   1  17       25.00       18.37     34.51 o
   3   1  17       27.02       58.44     41.74 o
   4   1  17        2.64       11.41     26.76 o
   2   2  17       21.08       20.59     34.51 o
   3   2  17        5.72      -50.93     33.95 o
   4   2  17       54.46       73.47     46.75 o
   2   3  17        6.23       30.06     42.30 o
   3   3  17      167.88      213.73     57.88 o
 
